# Supplementary material for: Determination of Genetic Diversity in Chilo partellus, Busseola fusca, and Spodoptera frugiperda Infesting Sugarcane in Southern Malawi Using DNA Barcodes
Source: Insects. 2018 Jun 22;9(3):74. doi: 10.3390/insects9030074 (PMC6165303; doi:10.3390/insects9030074)
Supplement: Supplementary file 1 [file insects-09-00074-s001.zip]

Archive with 2 entries (2 files):
- Supplementary file 1.fas
- Supplementary Table S1.pdf
