# Supplementary material for: Determination of Genetic Diversity in Chilo partellus, Busseola fusca, and Spodoptera frugiperda Infesting Sugarcane in Southern Malawi Using DNA Barcodes
Source: Insects. 2018 Jun 22;9(3):74. doi: 10.3390/insects9030074 (PMC6165303; doi:10.3390/insects9030074)
Supplement: Supplementary file 1 [file insects-09-00074-s001.zip › Supplementary file 1.fas]

>KX351380
TCTTTAATTGGAGATGATCAAATTTATAAT-ACTATTGTAACAGCACACGCATTTATTAT
AATTTTTTTTATAGTTATACCAATTATAATTGGTGGATTTGGAAATTGATTAGTACCTTT
AATATTAGGAGCCCCAGAT-ATAGCTTTCCC-ACGAATAAATAATAT-----AAGATTTT
GATTATTACCA--CCATCATTAACTTTATTAATTTCTAGAAGAATTGTTGAAAATGGAGC
TGGAACAGGATGAACAGTGTACCCCCCACTATCATCT-AATATTGCTCATGCTGGAAGTT
CAGTAGATTTAGCAATTTTTTCTTTACATTTAGCTGGTATTTCATCAATTCTCGGTGCTA
TTAATTTTATTACAACAATTATTAATATACAAATTAATGGATTATCTTTT--GATCAAAT
ACCATTATTTGTTTGATCTGTAGGTATTA--CAGCTTTATTATT--ATTACTTTCTTTAC
CTGTTTTAGCTGGAGCTATTA-CTATATTATTAACAGATC---GAAATTTAAATACATCC
TTTTTCGATCCTGCTGGAGGAGGAGAT
>HQ991218
TCTTTAATTGGAGATGATCAAATTTATAAT-ACTATTGTAACAGCACATGCATTTATTAT
AATTTTTTTTATAGTTATACCAATTATAATTGGTGGATTTGGAAATTGATTAGTACCTTT
AATATTAGGAGCCCCAGAT-ATAGCTTTCCC-ACGAATAAATAATAT-----AAGATTTT
GATTATTACCA--CCATCATTAACTTTACTAATTTCTAGAAGAATTGTTGAAAATGGAGC
TGGAACAGGATGAACAGTGTACCCCCCACTATCATCT-AATATTGCTCATGCTGGAAGTT
CAGTAGATTTAGCAATTTTTTCTTTACATTTAGCTGGTATTTCATCAATTCTTGGTGCTA
TTAATTTTATTACAACAATCATTAATATACGAATTAATGGATTATTTTTT--GATCAAAT
ACCATTATTTGTTTGATCTGTAGGTATTA--CAGCTTTATTATT--ATTACTTTCTTTAC
CTGTTTTAGCTGGAGCTATTA-CTATATTATTAACAGATC---GAAATTTAAATACATCC
TTTTTCGATCCTGCTGGAGGAGGAGAT
>KP233794
TCTTTAATTGGAGATGATCAAATTTATAAT-ACTATTGTAACAGCACATGCATTTATTAT
AATTTTTTTTATAGTTATACCAATTATAATTGGTGGATTTGGAAATTGATTAGTACCTTT
AATATTAGGAGCCCCAGAT-ATAGCTTTCCC-ACGAATAAATAATAT-----AAGATTTT
GATTATTACCA--CCATCATTAACTTTACTAATTTCTAGAAGAATTGTTGAAAATGGAGC
TGGAACAGGATGAACAGTGTACCCCCCACTATCATCT-AATATTGCTCATGCTGGAAGTT
CAGTAGATTTAGCAATTTTTTCTTTACATTTAGCTGGTATTTCATCAATTCTTGGTGCTA
TTAATTTTATTACAACAATCATTAATATACGAATTAATGGATTATTTTTT--GATCAAAT
ACCATTATTTGTTTGATCTGTAGGTATTA--CAGCTTTATTATT--ATTACTTTCTTTAC
CTGTTTTAGCTGGAGCTATTA-CTATATTATTAACAGATC---GAAATTTAAATACATCC
TTTTTCGATCCTGCTGGAGGAGGAGAT
>HQ990905
TCTTTAATTGGAGATGATCAAATTTATAAT-ACTATTGTAACAGCACATGCATTTATTAT
AATTTTTTTTATAGTTATACCAATTATAATTGGTGGATTTGGAAATTGATTAGTACCTTT
AATATTAGGAGCCCCAGAT-ATAGCTTTCCC-ACGAATAAATAATAT-----AAGATTTT
GATTATTACCA--CCATCATTAACTTTACTAATTTCTAGAAGAATTGTTGAAAATGGAGC
TGGAACAGGATGAACAGTGTACCCCCCACTATCATCT-AATATTGCTCATGCTGGAAGTT
CAGTAGATTTAGCAATTTTTTCTTTACATTTAGCTGGTATTTCATCAATTCTTGGTGCTA
TTAATTTTATTACAACAATCATTAATATACGAATTAATGGATTATTTTTT--GATCAAAT
ACCATTATTTGTTTGATCTGTAGGTATTA--CAGCTTTATTATT--ATTACTTTCTTTAC
CTGTTTTAGCTGGAGCTATTA-CTATATTATTAACAGATC---GAAATTTAAATACATCC
TTTTTCGATCCTGCTGGAGGAGGAGAT
>HQ991286
TCTTTAATTGGAGATGATCAAATTTATAAT-ACTATTGTAACAGCACATGCATTTATTAT
AATTTTTTTTATAGTTATACCAATTATAATTGGTGGATTTGGAAATTGATTAGTACCTTT
AATATTAGGAGCCCCAGAT-ATAGCTTTCCC-ACGAATAAATAATAT-----AAGATTTT
GATTATTACCA--CCATCATTAACTTTACTAATTTCTAGAAGAATTGTTGAAAATGGAGC
TGGAACAGGATGAACAGTGTACCCCCCACTATCATCT-AATATTGCTCATGCTGGAAGTT
CAGTAGATTTAGCAATTTTTTCTTTACATTTAGCTGGTATTTCATCAATTCTTGGTGCTA
TTAATTTTATTACAACAATCATTAATATACGAATTAATGGATTATTTTTT--GATCAAAT
ACCATTATTTGTTTGATCTGTAGGTATTA--CAGCTTTATTATT--ATTACTTTCTTTAC
CTGTTTTAGCTGGAGCTATTA-CTATATTATTAACAGATC---GAAATTTAAATACATCC
TTTTTCGATCCTGCTGGAGGAGGAGAT
>HQ991263
TCTTTAATTGGAGATGATCAAATTTATAAT-ACTATTGTAACAGCACATGCATTTATTAT
AATTTTTTTTATAGTTATACCAATTATAATTGGTGGATTTGGAAATTGATTAGTACCTTT
AATATTAGGAGCCCCAGAT-ATAGCTTTCCC-ACGAATAAATAATAT-----AAGATTTT
GATTATTACCA--CCATCATTAACTTTACTAATTTCTAGAAGAATTGTTGAAAATGGAGC
TGGAACAGGATGAACAGTGTACCCCCCACTATCATCT-AATATTGCTCATGCTGGAAGTT
CAGTAGATTTAGCAATTTTTTCTTTACATTTAGCTGGTATTTCATCAATTCTTGGTGCTA
TTAATTTTATTACAACAATCATTAATATACGAATTAATGGATTATTTTTT--GATCAAAT
ACCATTATTTGTTTGATCTGTAGGTATTA--CAGCTTTATTATT--ATTACTTTCTTTAC
CTGTTTTAGCTGGAGCTATTA-CTATATTATTAACAGATC---GAAATTTAAATACATCC
TTTTTCGATCCTGCTGGAGGAGGAGAT
>HQ990908
TCTTTAATTGGAGATGATCAAATTTATAAT-ACTATTGTAACAGCACATGCATTTATTAT
AATTTTTTTTATAGTTATACCAATTATAATTGGTGGATTTGGAAATTGATTAGTACCTTT
AATATTAGGAGCCCCAGAT-ATAGCTTTCCC-ACGAATAAATAATAT-----AAGATTTT
GATTATTACCA--CCATCATTAACTTTACTAATTTCTAGAAGAATTGTTGAAAATGGAGC
TGGAACAGGATGAACAGTGTACCCCCCACTATCATCT-AATATTGCTCATGCTGGAAGTT
CAGTAGATTTAGCAATTTTTTCTTTACATTTAGCTGGTATTTCATCAATTCTTGGTGCTA
TTAATTTTATTACAACAATCATTAATATACGAATTAATGGATTATTTTTT--GATCAAAT
ACCATTATTTGTTTGATCTGTAGGTATTA--CAGCTTTATTATT--ATTACTTTCTTTAC
CTGTTTTAGCTGGAGCTATTA-CTATATTATTAACAGATC---GAAATTTAAATACATCC
TTTTTCGATCCTGCTGGAGGAGGAGAT
>HQ991263
TCTTTAATTGGAGATGATCAAATTTATAAT-ACTATTGTAACAGCACATGCATTTATTAT
AATTTTTTTTATAGTTATACCAATTATAATTGGTGGATTTGGAAATTGATTAGTACCTTT
AATATTAGGAGCCCCAGAT-ATAGCTTTCCC-ACGAATAAATAATAT-----AAGATTTT
GATTATTACCA--CCATCATTAACTTTACTAATTTCTAGAAGAATTGTTGAAAATGGAGC
TGGAACAGGATGAACAGTGTACCCCCCACTATCATCT-AATATTGCTCATGCTGGAAGTT
CAGTAGATTTAGCAATTTTTTCTTTACATTTAGCTGGTATTTCATCAATTCTTGGTGCTA
TTAATTTTATTACAACAATCATTAATATACGAATTAATGGATTATTTTTT--GATCAAAT
ACCATTATTTGTTTGATCTGTAGGTATTA--CAGCTTTATTATT--ATTACTTTCTTTAC
CTGTTTTAGCTGGAGCTATTA-CTATATTATTAACAGATC---GAAATTTAAATACATCC
TTTTTCGATCCTGCTGGAGGAGGAGAT
>N4-1405
-CTTTAATTGGAGACGATCAAATTTATAAT-ACTATTGTTACAGCTCATGCTTTTATTAT
AATTTTTTTTATGGTTATACCAATTATAATTGGAGGCTTTGGAAATTGACTTGTACCTTT
AATATTAGGAGCTCCAGAT-ATAGCATTTCC-ACGAATAAATAATAT-----AAGTTTTT
GATTATTACCC--CCTTCTTTAACACTTTTAATTTCAAGAAGAATTGTAGAAAATGGAGC
GGGAACAGGATGAACAGTGTACCCCCCACTTTCATCT-AATATTGCTCATGGAGGTAGAT
CAGTAGATTTAGCTATTTTCTCCCTACATTTAGCTGGTATTTCTTCTATTTTAGGAGCTA
TTAATTTTATTACAACAATTATTAATATACGTTTAAATAGTCTTTCTTTT--GATCAAAT
ACCTTTATTTATTTGAGCTGTTGGAATTA--CTGCATTTTTATT--GTTATTATCCTTGC
CTGTTTTAGCAGGAGCTATTA-CAATATTATTAACTGATC---GAAAT------------
---------------------------
>KO23-9206
-CTTTAATTGGAGACGATCAAATTTATAAT-ACTATTGTTACAGCTCATGCTTTTATTAT
AATTTTTTTTATGGTTATACCAATTATAATTGGAGGCTTTGGAAATTGACTTGTACCTTT
AATATTAGGAGCTCCAGAT-ATAGCATTTCC-ACGAATAAATAATAT-----AAGTTTTT
GATTATTACCC--CCTTCTTTAACACTTTTAATTTCAAGAAGAATTGTAGAAAATGGAGC
GGGAACAGGATGAACAGTGTACCCCCCACTTTCATCT-AATATTGCTCATGGAGGTAGAT
CAGTAGATTTAGCTATTTTCTCCCTACATTTAGCTGGTATTTCTTCTATTTTAGGAGCTA
TTAATTTTATTACAACAATTATTAATATACGTTTAAATAGTCTTTCTTTT--GATCAAAT
ACCTTTATTTATTTGAGCTGTTGGAATTA--CTGCATTTTTATT--GTTATTATCATTGC
CTGTTTTAGCAGGAGCTATTA-CAATATTATTAACTGATC---GAAAT------------
---------------------------
>N2-1405
-CTTTAATTGGAGACGATCAAATTTATAAT-ACTATTGTTACAGCTCATGCTTTTATTAT
AATTTTTTTTATGGTTATACCAATTATAATTGGAGGCTTTGGAAATTGACTTGTACCTTT
AATATTAGGAGCTCCAGAT-ATAGCATTTCC-ACGAATAAATAATAT-----AAGTTTTT
GATTATTACCC--CCTTCTTTAACACTTTTAATTTCAAGAAGAATTGTAGAAAATGGAGC
GGGAACAGGATGAACAGTGTACCCCCCACTTTCATCT-AATATTGCTCATGGAGGTAGAT
CAGTAGATTTAGCTATTTTCTCCCTACATTTAGCTGGTATTTCTTCTATTTTAGGAGCTA
TTAATTTTATTACAACAATTATTAATATACGTTTAAATAGTCTTTCTTTT--GATCAAAT
ACCTTTATTTATTTGAGCTGTTGGAATTA--CTGCATTTTTATT--GTTATTATCATTGC
CTGTTTTAGCAGGAGCTATTA-CAATATTATTAACTGATC---GAAAT------------
---------------------------
>N64-1410
-CTTTAATTGGAGACGATCAAATTTATAAT-ACTATTGTTACAGCTCATGCTTTTATTAT
AATTTTTTTTATGGTTATACCAATTATAATTGGAGGCTTTGGAAATTGACTTGTACCTTT
AATATTAGGAGCTCCAGAT-ATAGCATTTCC-ACGAATAAATAATAT-----AAGTTTTT
GATTATTACCC--CCTTCTTTAACACTTTTAATTTCAAGAAGAATTGTAGAAAATGGAGC
GGGAACAGGATGAACAGTGTACCCCCCACTTTCATCT-AATATTGCTCATGGAGGTAGAT
CAGTAGATTTAGCTATTTTCTCCCTACATTTAGCTGGTATTTCTTCTATTTTAGGAGCTA
TTAATTTTATTACAACAATTATTAATATACGTTTAAATAGTCTTTCTTTT--GATCAAAT
ACCTTTATTTATTTGAGCTGTTGGAATTA--CTGCATTTTTATT--GTTATTATCCTTGC
CTGTTTTAGCAGGAGCTATTA-CAATATTATTAACTGATC---GAAAT------------
---------------------------
>N39-1408
-CTTTAATTGGAGACGATCAAATTTATAAT-ACTATTGTTACAGCTCATGCTTTTATTAT
AATTTTTTTTATGGTTATACCAATTATAATTGGAGGCTTTGGAAATTGACTTGTACCTTT
AATATTAGGAGCTCCAGAT-ATAGCATTTCC-ACGAATAAATAATAT-----AAGTTTTT
GATTATTACCC--CCTTCTTTAACACTTTTAATTTCAAGAAGAATTGTAGAAAATGGAGC
GGGAACAGGATGAACAGTGTACCCCCCACTTTCATCT-AATATTGCTCATGGAGGTAGAT
CAGTAGATTTAGCTATTTTCTCCCTACATTTAGCTGGTATTTCTTCTATTTTAGGAGCTA
TTAATTTTATTACAACAATTATTAATATACGTTTAAATAGTCTTTCTTTT--GATCAAAT
ACCTTTATTTATTTGAGCTGTTGGAATTA--CTGCATTTTTATT--GTTATTATCCTTGC
CTGTTTTAGCAGGAGCTATTA-CAATATTATTAACTGATC---GAAAT------------
---------------------------
>KY472246
-CTTTAATTGGAGATGATCAAATCTATAAT-ACTATTGTTACAGCTCATGCTTTTATTAT
AATTTTTTTTATGGTTATACCAATTATAATTGGAGGATTTGGAAATTGACTTGTACCTCT
AATATTAGGAGCCCCAGAT-ATAGCATTCCC-ACGAATAAATAATAT-----AAGTTTTT
GATTATTGCCT--CCTTCTTTAACTTTATTAATTTCAAGAAGAATTGTAGAAAATGGAGC
AGGAACAGGATGAACAGTATATCCCCCACTTTCATCT-AATATTGCTCATGGAGGTAGAT
CTGTAGATTTAGCTATTTTTTCATTACATTTAGCTGGTATTTCTTCTATTTTAGGAGCTA
TTAATTTTATTACAACAATTATTAATATACGTTTAAATAGTCTTTCTTTC--GATCAAAT
ACCTTTATTTATTTGAGCTGTGGGAATTA--CCGCATTTTTATT--ATTATTATCATTAC
CAGTTTTAGCAGGAGCTATTA-CAATATTATTAACTGATC---GAAAC------------
---------------------------
>KY472247
-CTTTAATTGGAGATGATCAAATCTATAAT-ACTATTGTTACAGCTCATGCTTTTATTAT
AATTTTTTTTATGGTTATACCAATTATAATTGGAGGATTTGGAAATTGACTTGTACCTCT
AATATTAGGAGCCCCAGAT-ATAGCATTCCC-ACGAATAAATAATAT-----AAGTTTTT
GATTATTGCCT--CCTTCTTTAACTTTATTAATTTCAAGAAGAATTGTAGAAAATGGAGC
AGGAACAGGATGAACAGTATATCCCCCACTTTCATCT-AATATTGCTCATGGGGGTAGAT
CTGTAGATTTAGCTATTTTTTCATTACATTTAGCTGGTATTTCTTCTATTTTAGGAGCTA
TTAATTTTATTACAACAATTATTAATATACGTTTAAATAGTCTTTCTTTC--GATCAAAT
ACCTTTATTTATTTGAGCTGTGGGAATTA--CCGCATTTTTATT--ATTATTATCATTAC
CAGTTTTAGCAGGAGCTATTA-CAATATTATTAACTGATC---GAAAC------------
---------------------------
>KM061945
-CTTTAATTGGGGATGATCAAATCTATAAT-ACTATTGTTACAGCTCATGCTTTTATTAT
AATTTTTTTTATAGTTATACCAATTATAATTGGAGGATTTGGAAATTGACTTGTACCCCT
AATATTAGGAGCCCCAGAT-ATAGCATTCCC-ACGAATAAATAATAT-----AAGTTTTT
GATTATTACCT--CCTTCTTTAACTCTATTAATTTCAAGAAGAATTGTAGAAAATGGAGC
GGGAACAGGATGAACAGTATATCCCCCACTTTCATCT-AATATTGCTCATGGAGGAAGAT
CTGTAGATTTAGCTATTTTTTCATTACATTTAGCTGGTATTTCTTCTATTTTAGGAGCTA
TTAATTTTATTACAACAATTATTAATATGCGTTTAAATAGTCTTTCTTTC--GATCAAAT
ACCTTTATTTATTTGAGCTGTAGGAATTA--CCGCATTTTTATT--ATTACTATCATTAC
CAGTTTTAGCAGGAGCTATTA-CAATATTATTAACCGATC---GAAAC------------
---------------------------
>KM061880
-CTTTAATTGGGGATGATCAAATCTATAAT-ACTATTGTTACAGCTCATGCTTTTATTAT
AATTTTTTTTATAGTTATACCAATTATAATTGGAGGATTTGGAAATTGACTTGTACCCCT
AATATTAGGAGCCCCAGAT-ATAGCATTCCC-ACGAATAAATAATAT-----AAGTTTTT
GATTATTACCT--CCTTCTTTAACTCTTTTAATTTCAAGAAGAATTGTAGAAAATGGAGC
GGGAACAGGATGAACAGTATATCCCCCACTTTCATCT-AATATTGCTCATGGAGGAAGAT
CTGTAGATTTAGCTATTTTTTCATTACATTTAGCTGGTATTTCTTCTATTTTAGGAGCTA
TTAATTTTATTACAACAATTATTAATATGCGTTTAAATAGTCTTTCTTTC--GATCAAAT
ACCTTTATTTATCTGAGCTGTAGGAATTA--CCGCATTTTTATT--ATTACTATCATTAC
CAGTTTTAGCAGGAGCTATTA-CAATATTATTAACCGATC---GAAAC------------
---------------------------
>DQ337201
-CTTTAATTGGAGATGATCAAATTTATAAT-ACTATTGTTACAGCTCATGCTTTTATTAT
AATTTTTTTTATAGTTATACCGATTATAATTGGAGGATTTGGAAATTGACTTGTACCTTT
AATATTAGGAGCCCCAGAT-ATAGCATTTCC-ACGAATAAATAATAT-----AAGTTTTT
GATTATTGCCT--CCTTCTTTAACTCTATTAATTTCAAGAAGAATTGTAGAAAATGGAGC
AGGAACAGGATGAACAGTATATCCCCCACTTTCATCT-AATATTGCTCATGGAGGTAGAT
CTGTAGATTTAGCTATTTTTTCATTACATTTAGCTGGTATTTCTTCTATTTTAGGAGCTA
TTAATTTTATTACAACAATTATTAATATACGTTTAAATAATCTTTCTTTC--GATCAAAT
ACCTTTATTTATTTGAGCTGTAGGAATTA--CCGCATTTTTATT--ATTATTATCATTAC
CAGTTTTAGCAGGAGCTATTA-CAATATTATTAACAGATC---GAAAC------------
---------------------------
>DQ337199
-CTTTAATTGGAGATGATCAAATTTATAAT-ACTATTGTTACAGCTCATGCTTTTATTAT
AATTTTTTTTATAGTTATACCGATTATAATTGGAGGATTTGGAAATTGACTTGTACCTTT
AATATTAGGAGCCCCAGAT-ATAGCATTTCC-ACGAATAAATAATAT-----AAGTTTTT
GATTATTACCT--CCTTCTTTAACTCTATTAATTTCAAGAAGAATTGTAGAAAATGGAGC
AGGAACAGGATGAACAGTATATCCCCCACTTTCATCT-AATATTGCTCATGGAGGTAGAT
CTGTAGATTTAGCTATTTTTTCATTACATTTAGCTGGTATTTCTTCTATTTTAGGAGCTA
TTAATTTTATTACAACAATTATTAATATACGTTTAAATAGTCTTTCTTTC--GATCAAAT
ACCTTTATTTATTTGAGCTGTAGGAATTA--CCGCATTTTTATT--ATTATTATCATTAC
CAGTTTTAGCGGGAGCTATTA-CAATATTATTAACAGATC---GAAAC------------
---------------------------
>N2-1410 
-CTTTAATTGGAGATGATCAAATTTATAAT-ACTATTGTAACAGCACACGCATTTATTAT
AATTTTTTTTATAGTTATACCAATTATAATTGGTGGATTTGGAAATTGATTAGTACCTTT
AATATTAGGAGCCCCAGAT-ATAGCTTTCCC-ACGAATAAATAATAT-----AAGATTTT
GATTATTACCA--CCATCATTAACTTTATTAATTTCTAGAAGAATTGTTGAAAATGGAGC
TGGAACAGGATGAACAGTGTACCCCCCACTATCATCT-AATATTGCTCATGCTGGAAGTT
CAGTAGATTTAGCAATTTTTTCTTTACATTTAGCTGGTATTTCATCAATTCTCGGTGCTA
TTAATTTTATTACAACAATTATTAATATACGAATTAATGGATTATCTTTT--GATCAAAT
ACCATTATTTGTTTGATCTGTAGGTATTA--CAGCTTTATTATT--ATTACTTTCTTTAC
CTGTTTTAGCTGGAGCTATTA-CTATATTATTAACAGATC---GAAATTTAAATACATCC
TTTTTCGAT------------------
>N10-1323 
-CTTTAATTGGAGATGATCAAATTTATAAT-ACTATTGTAACAGCACACGCATTTATTAT
AATTTTTTTTATAGTTATACCAATTATAATTGGTGGATTTGGAAATTGATTAGTACCTTT
AATATTAGGAGCCCCAGAT-ATAGCTTTCCC-ACGAATAAATAATAT-----AAGATTTT
GATTATTACCA--CCATCATTAACTTTATTAATTTCTAGAAGAATTGTTGAAAATGGAGC
TGGAACAGGATGAACAGTGTACCCCCCACTATCATCT-AATATTGCTCATGCCGGAAGTT
CAGTAGATTTAGCAATTTTTTCTTTACATTTAGCTGGTATTTCATCAATTCTCGGTGCTA
TTAATTTTATTACAACAATTATTAATATACGAATTAATGGATTATCTTTT--GATCAAAT
ACCATTATTTGTTTGATCTGTAGGTATTA--CAGCTTTATTATT--ATTACTTTCTTTAC
CTGTTTTAGCTGGAGCTATTA-CTATATTATTAACAGATC---GAAATTTAAATACATCC
TTT------------------------
>KO11-9206 
-CTTTAATTGGAGATGATCAAATTTATAAT-ACTATTGTAACAGCACACGCATTTATTAT
AATTTTTTTTATAGTTATACCAATTATAATTGGTGGATTTGGAAATTGATTAGTACCTTT
AATATTAGGAGCCCCAGAT-ATAGCTTTCCC-ACGAATAAATAATAT-----AAGATTTT
GATTATTACCA--CCATCATTAACTTTATTAATTTCTAGAAGAATTGTTGAAAATGGAGC
TGGAACAGGATGAACAGTGTACCCCCCACTATCATCT-AATATTGCTCATGCCGGAAGTT
CAGTAGATTTAGCAATTTTTTCTTTACATTTAGCTGGTATTTCATCAATTCTCGGTGCTA
TTAATTTTATTACAACAATTATTAATATACGAATTAATGGATTATCTTTT--GATCAAAT
ACCATTATTTGTTTGATCTGTAGGTATTA--CAGCTTTATTATT--ATTACTTTCTTTAC
CTGTTTTAGCTGGAGCTATTA-CTATATTATTAACAGATC---GAAATTTAAATACATCC
TTTTTC---------------------
>N14-1323 
-CTTTAATTGGAGATGATCAAATTTATAAT-ACTATTGTAACAGCACACGCATTTATTAT
AATTTTTTTTATAGTTATACCAATTATAATTGGTGGATTTGGAAATTGATTAGTACCTTT
AATATTAGGAGCCCCAGAT-ATAGCTTTCCC-ACGAATAAATAATAT-----AAGATTTT
GATTATTACCA--CCATCATTAACTTTATTAATTTCTAGAAGAATTGTTGAAAATGGAGC
TGGAACAGGATGAACAGTGTACCCCCCACTATCATCT-AATATTGCTCATGCTGGAAGTT
CAGTAGATTTAGCAATTTTTTCTTTACATTTAGCTGGTATTTCATCAATTCTCGGTGCTA
TTAATTTTATTACAACAATTATTAATATACGAATTAATGGATTATCTTTT--GATCAAAT
ACCATTATTTGTTTGATCTGTAGGTATTA--CAGCTTTATTATT--ATTACTTTCTTTAC
CTGTTTTAGCTGGAGCTATTA-CTATATTATTAACAGATC---GAAATTTAAATACATCC
TTTTTCGAT------------------
>N17-1405 
-CTTTAATTGGAGATGATCAAATTTATAAT-ACTATTGTAACAGCACACGCATTTATTAT
AATTTTTTTTATAGTTATACCAATTATAATTGGTGGATTTGGAAATTGATTAGTACCTTT
AATATTAGGAGCCCCAGAT-ATAGCTTTCCC-ACGAATAAATAATAT-----AAGATTTT
GATTATTACCA--CCATCATTAACTTTATTAATTTCTAGAAGAATTGTTGAAAATGGAGC
TGGAACAGGATGAACAGTGTACCCCCCACTATCATCT-AATATTGCTCATGCCGGAAGTT
CAGTAGATTTAGCAATTTTTTCTTTACATTTAGCTGGTATTTCATCAATTCTCGGTGCTA
TTAATTTTATTACAACAATTATTAATATACGAATTAATGGATTATCTTTT--GATCAAAT
ACCATTATTTGTTTGATCTGTAGGTATTA--CAGCTTTATTATT--ATTACTTTCTTTAC
CTGTTTTAGCTGGAGCTATTA-CTATATTATTAACAGATC---GAAATTTAAATACATCC
TTT------------------------
>N19-1408 
-CTTTAATTGGAGATGATCAAATTTATAAT-ACTATTGTAACAGCACACGCATTTATTAT
AATTTTTTTTATAGTTATACCAATTATAATTGGTGGATTTGGAAATTGATTAGTACCTTT
AATATTAGGAGCCCCAGAT-ATAGCTTTCCC-ACGAATAAATAATAT-----AAGATTTT
GATTATTACCA--CCATCATTAACTTTATTAATTTCTAGAAGAATTGTTGAAAATGGAGC
TGGAACAGGATGAACAGTGTACCCCCCACTATCATCT-AATATTGCTCATGCCGGAAGTT
CAGTAGATTTAGCAATTTTTTCTTTACATTTAGCTGGTATTTCATCAATTCTCGGTGCTA
TTAATTTTATTACAACAATTATTAATATACGAATTAATGGATTATCTTTT--GATCAAAT
ACCATTATTTGTTTGATCTGTAGGTATTA--CAGCTTTATTATT--ATTACTTTCTTTAC
CTGTTTTAGCTGGAGCTATTA-CTA-----------------------------------
---------------------------
>KA20-6506 
-----AATTGGAGATGATCAAATTTATAAT-ACTATTGTAACAGCACACGCATTTATTAT
AATTTTTTTTATAGTTATACCAATTATAATTGGTGGATTTGGAAATTGATTAGTACCTTT
AATATTAGGAGCCCCAGAT-ATAGCTTTCCC-ACGAATAAATAATAT-----AAGATTTT
GATTATTACCA--CCATCATTAACTTTATTAATTTCTAGAAGAATTGTTGAAAATGGAGC
TGGAACAGGATGAACAGTGTACCCCCCACTATCATCT-AATATTGCTCATGCCGGAAGTT
CAGTAGATTTAGCAATTTTTTCTTTACATTTAGCTGGTATTTCATCAATTCTCGGTGCTA
TTAATTTTATTACAACAATTATTAATATACGAATTAATGGATTATCTTTT--GATCAAAT
ACCATTATTTGTTTGATCTGTAGGTATTA--CAGCTTTATTATT--ATTACTTTCTTTAC
CTGTTTTAGCTGGAGCTATTA-CTATATTATTAACAGATC---GAAATTTAAATACATCC
TTTTTCGATCCTGCTGGAGGAGGAG--
>KA24-8324 
-CTTTAATTGGAGATGATCAAATTTATAAT-ACTATTGTAACAGCACACGCATTTATTAT
AATTTTTTTTATAGTTATACCAATTATAATTGGTGGATTTGGAAATTGATTAGTACCTTT
AATATTAGGAGCCCCAGAT-ATAGCTTTCCC-ACGAATAAATAATAT-----AAGATTTT
GATTATTACCA--CCATCATTAACTTTATTAATTTCTAGAAGAATTGTTGAAAATGGAGC
TGGAACAGGATGAACAGTGTACCCCCCACTATCATCT-AATATTGCTCATGCCGGAAGTT
CAGTAGATTTAGCAATTTTTTCTTTACATTTAGCTGGTATTTCATCAATTCTCGGTGCTA
TTAATTTTATTACAACAATTATTAATATACGAATTAATGGATTATCTTTT--GATCAAAT
ACCATTATTTGTTTGATCTGTAGGTATTA--CAGCTTTATTATT--ATTACTTTCTTTAC
CTGTTTTAGCTGGAGCTATTA-CTATATTATTAACAGATC---GAAAT------------
---------------------------
>N25-1323 
-CTTTAATTGGAGATGATCAAATTTATAAT-ACTATTGTAACAGCACACGCATTTATTAT
AATTTTTTTTATAGTTATACCAATTATAATTGGTGGATTTGGAAATTGATTAGTACCTTT
AATATTAGGAGCCCCAGAT-ATAGCTTTCCC-ACGAATAAATAATAT-----AAGATTTT
GATTATTACCA--CCATCATTAACTTTATTAATTTCTAGAAGAATTGTTGAAAATGGAGC
TGGAACAGGATGAACAGTGTACCCCCCACTATCATCT-AATATTGCTCATGCCGGAAGTT
CAGTAGATTTAGCAATTTTTTCTTTACATTTAGCTGGTATTTCATCAATTCTCGGTGCTA
TTAATTTTATTACAACAATTATTAATATACGAATTAATGGATTATCTTTT--GATCAAAT
ACCATTATTTGTTTGATCTGTAGGTATTA--CAGCTTTATTATT--ATTACTTTCTTTAC
CTGTTTTAGCTGGAGCTATTA-CTAT----------------------------------
---------------------------
>KA27-8314 
-CTTTAATTGGAGATGATCAAATTTATAAT-ACTATTGTAACAGCACACGCATTTATTAT
AATTTTTTTTATAGTTATACCAATTATAATTGGTGGATTTGGAAATTGATTAGTACCTTT
AATATTAGGAGCCCCAGAT-ATAGCTTTCCC-ACGAATAAATAATAT-----AAGATTTT
GATTATTACCA--CCATCATTAACTTTATTAATTTCTAGAAGAATTGTTGAAAATGGAGC
TGGAACAGGATGAACAGTGTACCCCCCACTATCATCT-AATATTGCTCATGCTGGAAGTT
CAGTAGATTTAGCAATTTTTTCTTTACATTTAGCTGGTATTTCATCAATTCTCGGTGCTA
TTAATTTTATTACAACAATTATTAATATACGAATTAATGGATTATCTTTT--GATCAAAT
ACCATTATTTGTTTGATCTGTAGGTATTA--CAGCTTTATTATT--ATTACTTTCTTTAC
CTGTTTTAGCTGGAGCTATTA-CTATATTATTAACAGATC---GAAATTTAAATACATCC
TTTTTCGATCCTGCTGGAGGA------
>N28-1405 
-CTTTAATTGGAGATGATCAAATTTATAAT-ACTATTGTAACAGCACACGCATTTATTAT
AATTTTTTTTATAGTTATACCAATTATAATTGGTGGATTTGGAAATTGATTAGTACCTTT
AATATTAGGAGCCCCAGAT-ATAGCTTTCCC-ACGAATAAATAATAT-----AAGATTTT
GATTATTACCA--CCATCATTAACTTTATTAATTTCTAGAAGAATTGTTGAAAATGGAGC
TGGAACAGGATGAACAGTGTACCCCCCACTATCATCT-AATATTGCTCATGCTGGAAGTT
CAGTAGATTTAGCAATTTTTTCTTTACATTTAGCTGGTATTTCATCAATTCTCGGTGCTA
TTAATTTTATTACAACAATTATTAATATACGAATTAATGGATTATCTTTT--GATCAAAT
ACCATTATTTGTTTGATCTGTAGGTATTA--CAGCTTTATTATT--ATTACTTTCTTTAC
CTGTTTTAGCTGGAGCTATTA-CTATATTATTAACAGATC---GAAATTTAAATACATCC
TTTTTCGATCCTGCTGGAGGA------
>KA29-8112 
-CTTTAATTGGAGATGATCAAATTTATAAT-ACTATTGTAACAGCACACGCATTTATTAT
AATTTTTTTTATAGTTATACCAATTATAATTGGTGGATTTGGAAATTGATTAGTACCTTT
AATATTAGGAGCCCCAGAT-ATAGCTTTCCC-ACGAATAAATAATAT-----AAGATTTT
GATTATTACCA--CCATCATTAACTTTATTAATTTCTAGAAGAATTGTTGAAAATGGAGC
TGGAACAGGATGAACAGTGTACCCCCCACTATCATCT-AATATTGCTCATGCCGGAAGTT
CAGTAGATTTAGCAATTTTTTCTTTACATTTAGCTGGTATTTCATCAATTCTCGGTGCTA
TTAATTTTATTACAACAATTATTAATATACGAATTAATGGATTATCTTTT--GATCAAAT
ACCATTATTTGTTTGATCTGTAGGTATTA--CAGCTTTATTATT--ATTACTTTCTTTAC
CTGTTTTAGCTGGAGCTATTA-CTA-----------------------------------
---------------------------
>N3-1410 
-CTTTAATTGGAGATGATCAAATTTATAAT-ACTATTGTAACAGCACACGCATTTATTAT
AATTTTTTTTATAGTTATACCAATTATAATTGGTGGATTTGGAAATTGATTAGTACCTTT
AATATTAGGAGCCCCAGAT-ATAGCTTTCCC-ACGAATAAATAATAT-----AAGATTTT
GATTATTACCA--CCATCATTAACTTTATTAATTTCTAGAAGAATTGTTGAAAATGGAGC
TGGAACAGGATGAACAGTGTACCCCCCACTATCATCT-AATATTGCTCATGCCGGAAGTT
CAGTAGATTTAGCAATTTTTTCTTTACATTTAGCTGGTATTTCATCAATTCTCGGTGCTA
TTAATTTTATTACAACAATTATTAATATACGAATTAATGGATTATCTTTT--GATCAAAT
ACCATTATTTGTTTGATCTGTAGGTATTA--CAGCTTTATTATT--ATTACTTTCTTTAC
CTGTTTTAGCTGGAGCTATTA-CT------------------------------------
---------------------------
>N31-4212 
--TTTAATTGGAGATGATCAAATTTATAAT-ACTATTGTAACAGCACACGCATTTATTAT
AATTTTTTTTATAGTTATACCAATTATAATTGGTGGATTTGGAAATTGATTAGTACCTTT
AATATTAGGAGCCCCAGAT-ATAGCTTTCCC-ACGAATAAATAATAT-----AAGATTTT
GATTATTACCA--CCATCATTAACTTTATTAATTTCTAGAAGAATTGTTGAAAATGGAGC
TGGAACAGGATGAACAGTGTACCCCCCACTATCATCT-AATATTGCTCATGCTGGAAGTT
CAGTAGATTTAGCAATTTTTTCTTTACATTTAGCTGGTATTTCATCAATTCTCGGTGCTA
TTAATTTTATTACAACAATTATTAATATACGAATTAATGGATTATCTTTT--GATCAAAT
ACCATTATTTGTTTGATCTGTAGGTATTA--CAGCTTTATTATT--ATTACTTTCTTTAC
CTGTTTTAGCTGGAGCTATTA-CTATATTATTAACAGATC---GAAATTTAAATACATCC
TTTTTCGATCCTGCTGGAGGAG-----
>KA32-8324
--TTTAATTGGAGATGATCAAATTTATAAT-ACTATTGTAACAGCACACGCATTTATTAT
AATTTTTTTTATAGTTATACCAATTATAATTGGTGGATTTGGAAATTGATTAGTACCTTT
AATATTAGGAGCCCCAGAT-ATAGCTTTCCC-ACGAATAAATAATAT-----AAGATTTT
GATTATTACCA--CCATCATTAACTTTATTAATTTCTAGAAGAATTGTTGAAAATGGAGC
TGGAACAGGATGAACAGTGTACCCCCCACTATCATCT-AATATTGCTCATGCCGGAAGTT
CAGTAGATTTAGCAATTTTTTCTTTACATTTAGCTGGTATTTCATCAATTCTCGGTGCTA
TTAATTTTATTACAACAATTATTAATATACGAATTAATGGATTATCTTTT--GATCAAAT
ACCATTATTTGTTTGATCTGTAGGTATTA--CAGCTTTATTATT--ATTACTTTCTTTAC
CTGTTTTAGCTGGAGCTATTA-CTATATTATTAACAGATC---GAAATTTAAATACATCC
TTTTTCGATCCTGCTGGAGGAG-----
>N33-3253 
-CTTTAATTGGAGATGATCAAATTTATAAT-ACTATTGTAACAGCACACGCATTTATTAT
AATTTTTTTTATAGTTATACCAATTATAATTGGTGGATTTGGAAATTGATTAGTACCTTT
AATATTAGGAGCCCCAGAT-ATAGCTTTCCC-ACGAATAAATAATAT-----AAGATTTT
GATTATTACCA--CCATCATTAACTTTATTAATTTCTAGAAGAATTGTTGAAAATGGAGC
TGGAACAGGATGAACAGTGTACCCCCCACTATCATCT-AATATTGCTCATGCCGGAAGTT
CAGTAGATTTAGCAATTTTTTCTTTACATTTAGCTGGTATTTCATCAATTCTCGGTGCTA
TTAATTTTATTACAACAATTATTAATATACGAATTAATGGATTATCTTTT--GATCAAAT
ACCATTATTTGTTTGATCTGTAGGTATTA--CAGCTTTATTATT--ATTACTTTCTTTAC
CTGTTTTAGCTGGAGCTATTA-C-------------------------------------
---------------------------
>S38-9008 
----TAATTGGAGATGATCAAATTTATAAT-ACTATTGTAACAGCACACGCATTTATTAT
AATTTTTTTTATAGTTATACCAATTATAATTGGTGGATTTGGAAATTGATTAGTACCTTT
AATATTAGGAGCCCCAGAT-ATAGCTTTCCC-ACGAATAAATAATAT-----AAGATTTT
GATTATTACCA--CCATCATTAACTTTATTAATTTCTAGAAGAATTGTTGAAAATGGAGC
TGGAACAGGATGAACAGTGTACCCCCCACTATCATCT-AATATTGCTCATGCCGGAAGTT
CAGTAGATTTAGCAATTTTTTCTTTACATTTAGCTGGTATTTCATCAATTCTCGGTGCTA
TTAATTTTATTACAACAATTATTAATATACGAATTAATGGATTATCTTTT--GATCAAAT
ACCATTATTTGTTTGATCTGTAGGTATTA--CAGCTTTATTATT--ATTACTTTCTTTAC
CTGTTTTAGCTGGAGCTATTA-CTATATTATTAACAGATC---GAAATTTAAATACATCC
TTTTTCGATCCTGCTGGAGGAGGA---
>MB4-125 
-CTTTAATTGGAGATGATCAAATTTATAAT-ACTATTGTAACAGCACACGCATTTATTAT
AATTTTTTTTATAGTTATACCAATTATAATTGGTGGATTTGGAAATTGATTAGTACCTTT
AATATTAGGAGCCCCAGAT-ATAGCTTTCCC-ACGAATAAATAATAT-----AAGATTTT
GATTATTACCA--CCATCATTAACTTTATTAATTTCTAGAAGAATTGTTGAAAATGGAGC
TGGAACAGGATGAACAGTGTACCCCCCACTATCATCT-AATATTGCTCATGCCGGAAGTT
CAGTAGATTTAGCAATTTTTTCTTTACATTTAGCTGGTATTTCATCAATTCTCGGTGCTA
TTAATTTTATTACAACAATTATTAATATACGAATTAATGGATTATCTTTT--GATCAAAT
ACCATTATTTGTTTGATCTGTAGGTATTA--CAGCTTTATTATT--ATTACTTTCTTTAC
CTGTTTTAGCTGGAGCTATTA-CTATATTATTAACAGATC---GAAATTTAAATACATCC
TTTTTCGAT------------------
>N43-3525 
-CTTTAATTGGAGATGATCAAATTTATAAT-ACTATTGTAACAGCACACGCATTTATTAT
AATTTTTTTTATAGTTATACCAATTATAATTGGTGGATTTGGAAATTGATTAGTACCTTT
AATATTAGGAGCCCCAGAT-ATAGCTTTCCC-ACGAATAAATAATAT-----AAGATTTT
GATTATTACCA--CCATCATTAACTTTATTAATTTCTAGAAGAATTGTTGAAAATGGAGC
TGGAACAGGATGAACAGTGTACCCCCCACTATCATCT-AATATTGCTCATGCCGGAAGTT
CAGTAGATTTAGCAATTTTTTCTTTACATTTAGCTGGTATTTCATCAATTCTCGGTGCTA
TTAATTTTATTACAACAATTATTAATATACGAATTAATGGATTATCTTTT--GATCAAAT
ACCATTATTTGTTTGATCTGTAGGTATTA--CAGCTTTATTATT--ATTACTTTCTTTAC
CTGTTTTAGCTGGAGCTATTA-CTATATTATTAA--------------------------
---------------------------
>N44-1410 
--------------------------AAT--ACTATTGTAACAGCACACGCATTTATTAT
AATTTTTTTTATAGTTATACCAATTATAATTGGTGGATTTGGAAATTGATTAGTACCTTT
AATATTAGGAGCCCCAGAT-ATAGCTTTCCC-ACGAATAAATAATAT-----AAGATTTT
GATTATTACCA--CCATCATTAACTTTATTAATTTCTAGAAGAATTGTTGAAAATGGAGC
TGGAACAGGATGAACAGTGTACCCCCCACTATCATCT-AATATTGCTCATGCTGGAAGTT
CAGTAGATTTAGCAATTTTTTCTTTACATTTAGCTGGTATTTCATCAATTCTCGGTGCTA
TTAATTTTATTACAACAATTATTAATATACGAATTAATGGATTATCTTTT--GATCAAAT
ACCATTATTTGTTTGATCTGTAGGTATTA--CAGCTTTATTATT--ATTACTTTCTTTAC
CTGTTTTAGCTGGAGCTATTA-CTATATTATTAACAGATC---GAAATTTAAATACATCC
TTTTTCGATCCTGCTGGAGGAGGAGAT
>N45-1410 
--TTTAATTGGAGATGATCAAATTTATAAT-ACTATTGTAACAGCACACGCATTTATTAT
AATTTTTTTTATAGTTATACCAATTATAATTGGTGGATTTGGAAATTGATTAGTACCTTT
AATATTAGGAGCCCCAGAT-ATAGCTTTCCC-ACGAATAAATAATAT-----AAGATTTT
GATTATTACCA--CCATCATTAACTTTATTAATTTCTAGAAGAATTGTTGAAAATGGAGC
TGGAACAGGATGAACAGTGTACCCCCCACTATCATCT-AATATTGCTCATGCTGGAAGTT
CAGTAGATTTAGCAATTTTTTCTTTACATTTAGCTGGTATTTCATCAATTCTCGGTGCTA
TTAATTTTATTACAACAATTATTAATATACGAATTAATGGATTATCTTTT--GATCAAAT
ACCATTATTTGTTTGATCTGTAGGTATTA--CAGCTTTATTATT--ATTACTTTCTTTAC
CTGTTTTAGCTGGAGCTATTA-CTATATTATTAACAGATC---GAAATTTAAATACATCC
TTTTTCGATCCTGCTGGAGGAG-----
>N46-3253 
-CTTTAATTGGAGATGATCAAATTTATAAT-ACTATTGTAACAGCACACGCATTTATTAT
AATTTTTTTTATAGTTATACCAATTATAATTGGTGGATTTGGAAATTGATTAGTACCTTT
AATATTAGGAGCCCCAGAT-ATAGCTTTCCC-ACGAATAAATAATAT-----AAGATTTT
GATTATTACCA--CCATCATTAACTTTATTAATTTCTAGAAGAATTGTTGAAAATGGAGC
TGGAACAGGATGAACAGTGTACCCCCCACTATCATCT-AATATTGCTCATGCCGGAAGTT
CAGTAGATTTAGCAATTTTTTCTTTACATTTAGCTGGTATTTCATCAATTCTCGGTGCTA
TTAATTTTATTACAACAATTATTAATATACGAATTAATGGATTATCTTTT--GATCAAAT
ACCATTATTTGTTTGATCTGTAGGTATTA--CAGCTTTATTATT--ATTACTTTCTTTAC
CTGTTTTAGCTGGAGCTATTA-CTATATTATTAACAGATC---GAAATTTAAATACATCC
TTTTTCGAT------------------
>N47-1407 
-----AATTGGAGATGATCAAATTTATAAT-ACTATTGTAACAGCACACGCATTTATTAT
AATTTTTTTTATAGTTATACCAATTATAATTGGTGGATTTGGAAATTGATTAGTACCTTT
AATATTAGGAGCCCCAGAT-ATAGCTTTCCC-ACGAATAAATAATAT-----AAGATTTT
GATTATTACCA--CCATCATTAACTTTATTAATTTCTAGAAGAATTGTTGAAAATGGAGC
TGGAACAGGATGAACAGTGTACCCCCCACTATCATCT-AATATTGCTCATGCTGGAAGTT
CAGTAGATTTAGCAATTTTTTCTTTACATTTAGCTGGTATTTCATCAATTCTCGGTGCTA
TTAATTTTATTACAACAATTATTAATATACGAATTAATGGATTATCTTTT--GATCAAAT
ACCATTATTTGTTTGATCTGTAGGTATTA--CAGCTTTATTATT--ATTACTTTCTTTAC
CTGTTTTAGCTGGAGCTATTA-CTATATTATTAACAGATC---GAAATTTAAATACATCC
TTTTTCGATCCTGCTGGAGGAGGAG--
>KA49-B540 
-CTTTAATTGGAGATGATCAAATTTATAAT-ACTATTGTAACAGCACACGCATTTATTAT
AATTTTTTTTATAGTTATACCAATTATAATTGGTGGATTTGGAAATTGATTAGTACCTTT
AATATTAGGAGCCCCAGAT-ATAGCTTTCCC-ACGAATAAATAATAT-----AAGATTTT
GATTATTACCA--CCATCATTAACTTTATTAATTTCTAGAAGAATTGTTGAAAATGGAGC
TGGAACAGGATGAACAGTGTACCCCCCACTATCATCT-AATATTGCTCATGCTGGAAGTT
CAGTAGATTTAGCAATTTTTTCTTTACATTTAGCTGGTATTTCATCAATTCTCGGTGCTA
TTAATTTTATTACAACAATTATTAATATACGAATTAATGGATTATCTTTT--GATCAAAT
ACCATTATTTGTTTGATCTGTAGGTATTA--CAGCTTTATTATT--ATTACTTTCTTTAC
CTGTTTTAGCTGGAGCTATTA-CTATATTATTAACAG-----------------------
---------------------------
>N5-1408 
----TAATTGGAGATGATCAAATTTATAAT-ACTATTGTAACAGCACACGCATTTATTAT
AATTTTTTTTATAGTTATACCAATTATAATTGGTGGATTTGGAAATTGATTAGTACCTTT
AATATTAGGAGCCCCAGAT-ATAGCTTTCCC-ACGAATAAATAATAT-----AAGATTTT
GATTATTACCA--CCATCATTAACTTTATTAATTTCTAGAAGAATTGTTGAAAATGGAGC
TGGAACAGGATGAACAGTGTACCCCCCACTATCATCT-AATATTGCTCATGCCGGAAGTT
CAGTAGATTTAGCAATTTTTTCTTTACATTTAGCTGGTATTTCATCAATTCTCGGTGCTA
TTAATTTTATTACAACAATTATTAATATACGAATTAATGGATTATCTTTT--GATCAAAT
ACCATTATTTGTTTGATCTGTAGGTATTA--CAGCTTTATTATT--ATTACTTTCTTTAC
CTGTTTTAGCTGGAGCTATTA-CTATATTATTAACAGATC---GAAATTTAAATACATCC
TTTTTCGATCCTGCTGGAGGAGGA---
>KO50-9226 
-CTTTAATTGGAGATGATCAAATTTATAAT-ACTATTGTAACAGCACACGCATTTATTAT
AATTTTTTTTATAGTTATACCAATTATAATTGGTGGATTTGGAAATTGATTAGTACCTTT
AATATTAGGAGCCCCAGAT-ATAGCTTTCCC-ACGAATAAATAATAT-----AAGATTTT
GATTATTACCA--CCATCATTAACTTTATTAATTTCTAGAAGAATTGTTGAAAATGGAGC
TGGAACAGGATGAACAGTGTACCCCCCACTATCATCT-AATATTGCTCATGCCGGAAGTT
CAGTAGATTTAGCAATTTTTTCTTTACATTTAGCTGGTATTTCATCAATTCTCGGTGCTA
TTAATTTTATTACAACAATTATTAATATACGAATTAATGGATTATCTTTT--GATCAAAT
ACCATTATTTGTTTGATCTGTAGGTATTA--CAGCTTTATTATT--ATTACTTTCTTTAC
CTGTTTTAGCTGGAGCTATTA-CTATATTATTAACAGATC---GAA--------------
---------------------------
>N51-1323 
-CTTTAATTGGAGATGATCAAATTTATAAT-ACTATTGTAACAGCACACGCATTTATTAT
AATTTTTTTTATAGTTATACCAATTATAATTGGTGGATTTGGAAATTGATTAGTACCTTT
AATATTAGGAGCCCCAGAT-ATAGCTTTCCC-ACGAATAAATAATAT-----AAGATTTT
GATTATTACCA--CCATCATTAACTTTATTAATTTCTAGAAGAATTGTTGAAAATGGAGC
TGGAACAGGATGAACAGTGTACCCCCCACTATCATCT-AATATTGCTCATGCCGGAAGTT
CAGTAGATTTAGCAATTTTTTCTTTACATTTAGCTGGTATTTCATCAATTCTCGGTGCTA
TTAATTTTATTACAACAATTATTAATATACGAATTAATGGATTATCTTTT--GATCAAAT
ACCATTATTTGTTTGATCTGTAGGTATTA--CAGCTTTATTATT--ATTACTTTCTTTAC
CTGTTTTAGCTGGAGCTATTA-CTAT----------------------------------
---------------------------
>N52-3801 
-CTTTAATTGGAGATGATCAAATTTATAAT-ACTATTGTAACAGCACACGCATTTATTAT
AATTTTTTTTATAGTTATACCAATTATAATTGGTGGATTTGGAAATTGATTAGTACCTTT
AATATTAGGAGCCCCAGAT-ATAGCTTTCCC-ACGAATAAATAATAT-----AAGATTTT
GATTATTACCA--CCATCATTAACTTTATTAATTTCTAGAAGAATTGTTGAAAATGGAGC
TGGAACAGGATGAACAGTGTACCCCCCACTATCATCT-AATATTGCTCATGCTGGAAGTT
CAGTAGATTTAGCAATTTTTTCTTTACATTTAGCTGGTATTTCATCAATTCTCGGTGCTA
TTAATTTTATTACAACAATTATTAATATACGAATTAATGGATTATCTTTT--GATCAAAT
ACCATTATTTGTTTGATCTGTAGGTATTA--CAGCTTTATTATT--ATTACTTTCTTTAC
CTGTTTTAGCTGGAGCTATTA-CTATATT-------------------------------
---------------------------
>N53-1405 
------------------------------------------------------------
------------------------------------------------------------
------------------------------------------------------------
------------------------------------------------------------
------------------------------------------------------------
-----------------------------------------------------GGTGCTA
TTAATTTTATTACAACAATTATTAATATACGAATTAATGGATTATCTTTT--GATCAAAT
ACCATTATTTGTTTGATCTGTAGGTATTA--CAGCTTTATTATT--ATTACTTTCTTTAC
CTGTTTTAGCTGGAGCTATTA-CTATATTATTAACAGATC---GAAATTTAAATACATCC
TTTTTCGATCCTGCTGGAGGAGGAGAT
>N54-2625 
-CTTTAATTGGAGATGATCAAATTTATAAT-ACTATTGTAACAGCACACGCATTTATTAT
AATTTTTTTTATAGTTATACCAATTATAATTGGTGGATTTGGAAATTGATTAGTACCTTT
AATATTAGGAGCCCCAGAT-ATAGCTTTCCC-ACGAATAAATAATAT-----AAGATTTT
GATTATTACCA--CCATCATTAACTTTATTAATTTCTAGAAGAATTGTTGAAAATGGAGC
TGGAACAGGATGAACAGTGTACCCCCCACTATCATCT-AATATTGCTCATGCTGGAAGTT
CAGTAGATTTAGCAATTTTTTCTTTACATTTAGCTGGTATTTCATCAATTCTCGGTGCTA
TTAATTTTATTACAACAATTATTAATATACGAATTAATGGATTATCTTTT--GATCAAAT
ACCATTATTTGTTTGATCTGTAGGTATTA--CAGCTTTATTATT--ATTACTTTCTTTAC
CTGTTTTAGCTGGAGCTATTA-CT------------------------------------
---------------------------
>S56-9002 
-----------------------------------------------ACGCATTTATTAT
AATTTTTTTTATAGTTATACCAATTATAATTGGTGGATTTGGAAATTGATTAGTACCTTT
AATATTAGGAGCCCCAGAT-ATAGCTTTCCC-ACGAATAAATAATAT-----AAGATTTT
GATTATTACCA--CCATCATTAACTTTATTAATTTCTAGAAGAATTGTTGAAAATGGAGC
TGGAACAGGATGAACAGTGTACCCCCCACTATCATCT-AATATTGCTCATGCTGGAAGTT
CAGTAGATTTAGCAATTTTTTCTTTACATTTAGCTGGTATTTCATCAATTCTCGGTGCTA
TTAATTTTATTACAACAATTATTAATATACGAATTAATGGATTATCTTTT--GATCAAAT
ACCATTATTTGTTTGATCTGTAGGTATTA--CAGCTTTATTATT--ATTACTTTCTTTAC
CTGTTTTAGCTGGAGCTATTA-CTATATTATTAACAGATC---GAAATTTAAATACATCC
TTTTTCGATCCTGCTGGAGGAGGAGAT
>A58-6505 
-ATTTAATTGGAGATGATCAAATTTATAAT-ACTATTGTAACAGCACACGCATTTATTAT
AATTTTTTTTATAGTTATACCAATTATAATTGGTGGATTTGGAAATTGATTAGTACCTTT
AATATTAGGAGCCCCAGAT-ATAGCTTTCCC-ACGAATAAATAATAT-----AAGATTTT
GATTATTACCA--CCATCATTAACTTTATTAATTTCTAGAAGAATTGTTGAAAATGGAGC
TGGAACAGGATGAACAGTGTACCCCCCACTATCATCT-AATATTGCTCATGCTGGAAGTT
CAGTAGATTTAGCAATTTTTTCTTTACATTTAGCTGGTATTTCATCAATTCTCGGTGCTA
TTAATTTTATTACAACAATTATTAATATACGAATTAATGGATTATCTTTT--GATCAAAT
ACCATTATTTGTTTGATCTGTAGGTATTA--CAGCTTTATTATT--ATTACTTTCTTTAC
CTGTTTTAGCTGGAGCTATTA-CTATATTATTAACAGATC---GAAATTTAAATACATCC
TTTTTC---------------------
>S59-9005 
-CTTTAATTGGAGATGATCAAATTTATAAT-ACTATTGTAACAGCACACGCATTTATTAT
AATTTTTTTTATAGTTATACCAATTATAATTGGTGGATTTGGAAATTGATTAGTACCTTT
AATATTAGGAGCCCCAGAT-ATAGCTTTCCC-ACGAATAAATAATAT-----AAGATTTT
GATTATTACCA--CCATCATTAACTTTATTAATTTCTAGAAGAATTGTTGAAAATGGAGC
TGGAACAGGATGAACAGTGTACCCCCCACTATCATCT-AATATTGCTCATGCCGGAAGTT
CAGTAGATTTAGCAATTTTTTCTTTACATTTAGCTGGTATTTCATCAATTCTCGGTGCTA
TTAATTTTATTACAACAATTATTAATATACGAATTAATGGATTATCTTTT--GATCAAAT
ACCATTATTTGTTTGATCTGTAGGTATTA--CAGCTTTATTATT--ATTACTTTCTTTAC
CTGTTTTAGCTGGAGCTATTA-CTATATTATTAACAGATC---GAAATTTAAATACATCC
TTTTTCGATCCTGCTGGAGGA------
>N6-1406 
-----AATTGGAGATGATCAAATTTATAAT-ACTATTGTAACAGCACACGCATTTATTAT
AATTTTTTTTATAGTTATACCAATTATAATTGGTGGATTTGGAAATTGATTAGTACCTTT
AATATTAGGAGCCCCAGAT-ATAGCTTTCCC-ACGAATAAATAATAT-----AAGATTTT
GATTATTACCA--CCATCATTAACTTTATTAATTTCTAGAAGAATTGTTGAAAATGGAGC
TGGAACAGGATGAACAGTGTACCCCCCACTATCATCT-AATATTGCTCATGCCGGAAGTT
CAGTAGATTTAGCAATTTTTTCTTTACATTTAGCTGGTATTTCATCAATTCTCGGTGCTA
TTAATTTTATTACAACAATTATTAATATACGAATTAATGGATTATCTTTTT-GATCAAAT
ACCATTATTTGTTTGATCTGTAGGTATTA--CAGCTTTATTATT--ATTACTTTCTTTAC
CTGTTTTAGCTGGAGCTATTA-CTATATTATTAACAGATC---GAAATTTAA-TA-----
---------------------------
>N60-1407 
-CTTTAATTGGAGATGATCAAATTTATAAT-ACTATTGTAACAGCACACGCATTTATTAT
AATTTTTTTTATAGTTATACCAATTATAATTGGTGGATTTGGAAATTGATTAGTACCTTT
AATATTAGGAGCCCCAGAT-ATAGCTTTCCC-ACGAATAAATAATAT-----AAGATTTT
GATTATTACCA--CCATCATTAACTTTATTAATTTCTAGAAGAATTGTTGAAAATGGAGC
TGGAACAGGATGAACAGTGTACCCCCCACTATCATCT-AATATTGCTCATGCCGGAAGTT
CAGTAGATTTAGCAATTTTTTCTTTACATTTAGCTGGTATTTCATCAATTCTCGGTGCTA
TTAATTTTATTACAACAATTATTAATATACGAATTAATGGATTATCTTTT--GATCAAAT
ACCATTATTTGTTTGATCTGTAGGTATTA--CAGCTTTATTATT--ATTACTTTCTTTAC
CTGTTTTAGCTGGAGCTATTA-CTATATTATTAACAGATC---GAAATTTAAATACATCC
TTTTTCGATCCTGCTGGAGGA------
>N61-1406 
---TTAATTGGAGATGATCAAATTTATAAT-ACTATTGTAACAGCACACGCATTTATTAT
AATTTTTTTTATAGTTATACCAATTATAATTGGTGGATTTGGAAATTGATTAGTACCTTT
AATATTAGGAGCCCCAGAT-ATAGCTTTCCC-ACGAATAAATAATAT-----AAGATTTT
GATTATTACCA--CCATCATTAACTTTATTAATTTCTAGAAGAATTGTTGAAAATGGAGC
TGGAACAGGATGAACAGTGTACCCCCCACTATCATCT-AATATTGCTCATGCTGGAAATT
CAGTAGATTTAGCAATTTTTTCTTTACATTTAGCTGGTATTTCATCAATTCTCGGTGCTA
TTAATTTTATTACAACAATTATTAATATACGAATTAATGGATTATCTTTT--GATCAAAT
ACCATTATTTGTTTGATCTGTAGGTATTA--CAGCTTTATTATT--ATTACTTTCTTTAC
CTGTTTTAGCTGGAGCTATTA-CTATATTATTAACAGATC---GAAATTTAAATACATCC
TTTTTCGATCCTGCTGGAGGAGG----
>N62-5023 
-CTTTAATTGGAGATGATCAAATTTATAAT-ACTATTGTAACAGCACACGCATTTATTAT
AATTTTTTTTATAGTTATACCAATTATAATTGGTGGATTTGGAAATTGATTAGTACCTTT
AATATTAGGAGCCCCAGAT-ATAGCTTTCCC-ACGAATAAATAATAT-----AAGATTTT
GATTATTACCA--CCATCATTAACTTTATTAATTTCTAGAAGAATTGTTGAAAATGGAGC
TGGAACAGGATGAACAGTGTACCCCCCACTATCATCT-AATATTGCTCATGCCGGAAGTT
CAGTAGATTTAGCAATTTTTTCTTTACATTTAGCTGGTATTTCATCAATTCTCGGTGCTA
TTAATTTTATTACAACAATTATTAATATACGAATTAATGGATTATCTTTT--GATCAAAT
ACCATTATTTGTTTGATCTGTAGGTATTA--CAGCTTTATTATT--ATTACTTTCTTTAC
CTGTTTTAGCTGGAGCTATTA-CTATATTATTAACA------------------------
---------------------------
>S63-9006 
-CTTTAATTGGAGATGATCAAATTTATAAT-ACTATTGTAACAGCACACGCATTTATTAT
AATTTTTTTTATAGTTATACCAATTATAATTGGTGGATTTGGAAATTGATTAGTACCTTT
AATATTAGGAGCCCCAGAT-ATAGCTTTCCC-ACGAATAAATAATAT-----AAGATTTT
GATTATTACCA--CCATCATTAACTTTATTAATTTCTAGAAGAATTGTTGAAAATGGAGC
TGGAACAGGATGAACAGTGTACCCCCCACTATCATCT-AATATTGCTCATGCCGGAAGTT
CAGTAGATTTAGCAATTTTTTCTTTACATTTAGCTGGTATTTCATCAATTCTCGGTGCTA
TTAATTTTATTACAACAATTATTAATATACGAATTAATGGATTATCTTTT--GATCAAAT
ACCATTATTTGTTTGATCTGTAGGTATTA--CAGCTTTATTATT--ATTACTTTCTTTAC
CTGTTTTAGCTGGAGCTATTA-CTATATTATTAACAGATC---GAAATTTAAATACATCC
TTTTTCGAT------------------
>N65-2625 
-----AATTGGAGATGATCAAATTTATAAT-ACTATTGTAACAGCACACGCATTTATTAT
AATTTTTTTTATAGTTATACCAATTATAATTGGTGGATTTGGAAATTGATTAGTACCTTT
AATATTAGGAGCCCCAGAT-ATAGCTTTCCC-ACGAATAAATAATAT-----AAGATTTT
GATTATTACCA--CCATCATTAACTTTATTAATTTCTAGAAGAATTGTTGAAAATGGAGC
TGGAACAGGATGAACAGTGTACCCCCCACTATCATCT-AATATTGCTCATGCCGGAAGTT
CAGTAGATTTAGCAATTTTTTCTTTACATTTAGCTGGTATTTCATCAATTCTCGGTGCTA
TTAATTTTATTACAACAATTATTAATATACGAATTAATGGATTATCTTTT--GATCAAAT
ACCATTATTTGTTTGATCTGTAGGTATTA--CAGCTTTATTATT--ATTACTTTCTTTAC
CTGTTTTAGCTGGAGCTATTA-CTATATTATTAACAGATC---GAAATTTAAATACATCC
TTTTTCGATCCTGCTGGAGGAGGAG--
>KO7-9211 
-CTTTAATTGGAGATGATCAAATTTATAAT-ACTATTGTAACAGCACACGCATTTATTAT
AATTTTTTTTATAGTTATACCAATTATAATTGGTGGATTTGGAAATTGATTAGTACCTTT
AATATTAGGAGCCCCAGAT-ATAGCTTTCCC-ACGAATAAATAATAT-----AAGATTTT
GATTATTACCA--CCATCATTAACTTTATTAATTTCTAGAAGAATTGTTGAAAATGGAGC
TGGAACAGGATGAACAGTGTACCCCCCACTATCATCT-AATATTGCTCATGCCGGAAGTT
CAGTAGATTTAGCAATTTTTTCTTTACATTTAGCTGGTATTTCATCAATTCTCGGTGCTA
TTAATTTTATTACAACAATTATTAATATACGAATTAATGGATTATCTTTT--GATCAAAT
ACCATTATTTGTTTGATCTGTAGGTATTA--CAGCTTTATTATT--ATTACTTTCTTTAC
CTGTTTTAGCTGGAGCTATTA-CTATATTATTAACAGATC---GAAATTTAAATACATCC
TTTTTCGATCCTGCTGGAGGA------
>S71-9006 
-CTTTAATTGGAGATGATCAAATTTATAAT-ACTATTGTAACAGCACACGCATTTATTAT
AATTTTTTTTATAGTTATACCAATTATAATTGGTGGATTTGGAAATTGATTAGTACCTTT
AATATTAGGAGCCCCAGAT-ATAGCTTTCCC-ACGAATAAATAATAT-----AAGATTTT
GATTATTACCA--CCATCATTAACTTTATTAATTTCTAGAAGAATTGTTGAAAATGGAGC
TGGAACAGGATGAACAGTGTACCCCCCACTATCATCT-AATATTGCTCATGCTGGAAGTT
CAGTAGATTTAGCAATTTTTTCTTTACATTTAGCTGGTATTTCATCAATTCTCGGTGCTA
TTAATTTTATTACAACAATTATTAATATACGAATTAATGGATTATCTTTT--GATCAAAT
ACCATTATTTGTTTGATCTGTAGGTATTA--CAGCTTTATTATT--ATTACTTTCTTTAC
CTGTTTTAGCTGGAGCTATTA-CTATATTATTAACAGATC---GAAATTTAAATACATCC
TTTTTC---------------------
>N72-1410 
--------------GATCAAATTTATAAT--ACTATTGTAACAGCACACGCATTTATTAT
AATTTTTTTTATAGTTATACCAATTATAATTGGTGGATTTGGAAATTGATTAGTACCTTT
AATATTAGGAGCCCCAGAT-ATAGCTTTCCC-ACGAATAAATAATAT-----AAGATTTT
GATTATTACCA--CCATCATTAACTTTATTAATTTCTAGAAGAATTGTTGAAAATGGAGC
TGGAACAGGATGAACAGTGTACCCCCCACTATCATCT-AATATTGCTCATGCCGGAAGTT
CAGTAGATTTAGCAATTTTTTCTTTACATTTAGCTGGTATTTCATCAATTCTCGGTGCTA
TTAATTTTATTACAACAATTATTAATATACGAATTAATGGATTATCTTTT--GATCAAAT
ACCATTATTTGTTTGATCTGTAGGTATTA--CAGCTTTATTATT--ATTACTTTCTTTAC
CTGTTTTAGCTGGAGCTATTA-CTATATTATTAACAGATC---GAAATTTAAATACATCC
TTTTTCGATCCTGCTGGAGGAGGAGAT
>N73-1323 
-----AATTGGAGATGATCAAATTTATAAT-ACTATTGTAACAGCACACGCATTTATTAT
AATTTTTTTTATAGTTATACCAATTATAATTGGTGGATTTGGAAATTGATTAGTACCTTT
AATATTAGGAGCCCCAGAT-ATAGCTTTCCC-ACGAATAAATAATAT-----AAGATTTT
GATTATTACCA--CCATCATTAACTTTATTAATTTCTAGAAGAATTGTTGAAAATGGAGC
TGGAACAGGATGAACAGTGTACCCCCCACTATCATCT-AATATTGCTCATGCCGGAAGTT
CAGTAGATTTAGCAATTTTTTCTTTACATTTAGCTGGTATTTCATCAATTCTCGGTGCTA
TTAATTTTATTACAACAATTATTAATATACGAATTAATGGATTATCTTTT--GATCAAAT
ACCATTATTTGTTTGATCTGTAGGTATTA--CAGCTTTATTATT--ATTACTTTCTTTAC
CTGTTTTAGCTGGAGCTATTA-CTATATTATTAACAGATC---GAAATTTAAATACATCC
TTTTTCGATCCTGCTGGAGGAGGAG--
>KO74-9226 
ACTTTAATTGGAGATGATCAAATTTATAAT-ACTATTGTAACAGCACACGCATTTATTAT
AATTTTTTTTATAGTTATACCAATTATAATTGGTGGATTTGGAAATTGATTAGTACCTTT
AATATTAGGAGCCCCAGAT-ATAGCTTTCCC-ACGAATAAATAATAT-----AAGATTTT
GATTATTACCA--CCATCATTAACTTTATTAATTTCTAGAAGAATTGTTGAAAATGGAGC
TGGAACAGGATGAACAGTGTACCCCCCACTATCATCT-AATATTGCTCATGCCGGAAGTT
CAGTAGATTTAGCAATTTTTTCTTTACATTTAGCTGGTATTTCATCAATTCTCGGTGCTA
TTAATTTTATTACAACAATTATTAATATACGAATTAATGGATTATCTTTT--GATCAAAT
ACCATTATTTGTTTGATCTGTAGGTATTA--CAGCTTTATTATT--ATTACTTTCTTTAC
CTGTTTTAGCTGGAGCTATTA-CTATATTATTAACAGATC---GAAATTTAAATACATCC
TTTTTCGATCC----------------
>N75-5923 
-CTTTAATTGGAGATGATCAAATTTATAAT-ACTATTGTAACAGCACACGCATTTATTAT
AATTTTTTTTATAGTTATACCAATTATAATTGGTGGATTTGGAAATTGATTAGTACCTTT
AATATTAGGAGCCCCAGAT-ATAGCTTTCCC-ACGAATAAATAATAT-----AAGATTTT
GATTATTACCA--CCATCATTAACTTTATTAATTTCTAGAAGAATTGTTGAAAATGGAGC
TGGAACAGGATGAACAGTGTACCCCCCACTATCATCT-AATATTGCTCATGCCGGAAGTT
CAGTAGATTTAGCAATTTTTTCTTTACATTTAGCTGGTATTTCATCAATTCTCGGTGCTA
TTAATTTTATTACAACAATTATTAATATACGAATTAATGGATTATCTTTT--GATCAAAT
ACCATTATTTGTTTGATCTGTAGGTATTA--CAGCTTTATTATT--ATTACTTTCTTTAC
CTGTTTTAGCTGGAGCTATTA-CTATATTATTAACAGATC---GAAATTTAAATACATCC
TTTTTCGAT------------------
>S76-9006 
------------------------------------------------CGCATTTATTAT
AATTTTTTTTATAGTTATACCAATTATAATTGGTGGATTTGGAAATTGATTAGTACCTTT
AATATTAGGAGCCCCAGAT-ATAGCTTTCCC-ACGAATAAATAATAT-----AAGATTTT
GATTATTACCA--CCATCATTAACTTTATTAATTTCTAGAAGAATTGTTGAAAATGGAGC
TGGAACAGGATGAACAGTGTACCCCCCACTATCATCT-AATATTGCTCATGCTGGAAGTT
CAGTAGATTTAGCAATTTTTTCTTTACATTTAGCTGGTATTTCATCAATTCTCGGTGCTA
TTAATTTTATTACAACAATTATTAATATACGAATTAATGGATTATCTTTT--GATCAAAT
ACCATTATTTGTTTGATCTGTAGGTATTA--CAGCTTTATTATT--ATTACTTTCTTTAC
CTGTTTTAGCTGGAGCTATTA-CTATATTATTAACAGATC---GAAATTTAAATACATCC
TTTTTCGATCCTGCTGGAGGAGGAGAT
>N77-2625 
-----AATTGGAGATGATCAAATTTATAAT-ACTATTGTAACAGCACACGCATTTATTAT
AATTTTTTTTATAGTTATACCAATTATAATTGGTGGATTTGGAAATTGATTAGTACCTTT
AATATTAGGAGCCCCAGAT-ATAGCTTTCCC-ACGAATAAATAATAT-----AAGATTTT
GATTATTACCA--CCATCATTAACTTTATTAATTTCTAGAAGAATTGTTGAAAATGGAGC
TGGAACAGGATGAACAGTGTACCCCCCACTATCATCT-AATATTGCTCATGCCGGAAGTT
CAGTAGATTTAGCAATTTTTTCTTTACATTTAGCTGGTATTTCATCAATTCTCGGTGCTA
TTAATTTTATTACAACAATTATTAATATACGAATTAATGGATTATCTTTT--GATCAAAT
ACCATTATTTGTTTGATCTGTAGGTATTA--CAGCTTTATTATT--ATTACTTTCTTTAC
CTGTTTTAGCTGGAGCTATTA-CTATATTATTAACAGATC---GAAATTTAAATACATCC
TTTTTCGATCCTGCTGGAGGAGGAG--
>N78-1321 
------------------------------------------------------------
------------------------------------------------------------
-------GGAGCCCCAGAT-ATAGCTTTCCC-ACGAATAAATAATAT-----AAGATTTT
GATTATTACCA--CCATCATTAACTTTATTAATTTCTAGAAGAATTGTTGAAAATGGAGC
TGGAACAGGATGAACAGTGTACCCCCCACTATCATCT-AATATTGCTCATGCCGGAAGTT
CAGTAGATTTAGCAATTTTTTCTTTACATTTAGCTGGTATTTCATCAATTCTCGGTGCTA
TTAATTTTATTACAACAATTATTAATATACGAATTAATGGATTATCTTTT--GATCAAAT
ACCATTATTTGTTTGATCTGTAGGTATTA--CAGCTTTATTATT--ATTACTTTCTTTAC
CTGTTTTAGCTGGAGCTATTA-CTATATTATTAACAGATC---GAAATTTAAATACATCC
TTTTTCGATCCTGCTGGAGGAGGAGAT
>S8-9005 
-CTTTAATTGGAGATGATCAAATTTATAAT-ACTATTGTAACAGCACACGCATTTATTAT
AATTTTTTTTATAGTTATACCAATTATAATTGGTGGATTTGGAAATTGATTAGTACCTTT
AATATTAGGAGCCCCAGAT-ATAGCTTTCCC-ACGAATAAATAATAT-----AAGATTTT
GATTATTACCA--CCATCATTAACTTTATTAATTTCTAGAAGAATTGTTGAAAATGGAGC
TGGAACAGGATGAACAGTGTACCCCCCACTATCATCT-AATATTGCTCATGCTGGAAGTT
CAGTAGATTTAGCAATTTTTTCTTTACATTTAGCTGGTATTTCATCAATTCTCGGTGCTA
TTAATTTTATTACAACAATTATTAATATACGAATTAATGGATTATCTTTT--GATCAAAT
ACCATTATTTGTTTGATCTGTAGGTATTA--CAGCTTTATTATT--ATTACTTTCTTTAC
CTGTTTTAGCTGGAGCTATTA-CTA-----------------------------------
---------------------------
>N80-2625 
-CTTTAATTGGAGATGATCAAATTTATAAT-ACTATTGTAACAGCACACGCATTTATTAT
AATTTTTTTTATAGTTATACCAATTATAATTGGTGGATTTGGAAATTGATTAGTACCTTT
AATATTAGGAGCCCCAGAT-ATAGCTTTCCC-ACGAATAAATAATAT-----AAGATTTT
GATTATTACCA--CCATCATTAACTTTATTAATTTCTAGAAGAATTGTTGAAAATGGAGC
TGGAACAGGATGAACAGTGTACCCCCCACTATCATCT-AATATTGCTCATGCCGGAAGTT
CAGTAGATTTAGCAATTTTTTCTTTACATTTAGCTGGTATTTCATCAATTCTCGGTGCTA
TTAATTTTATTACAACAATTATTAATATACGAATTAATGGATTATCTTTT--GATCAAAT
ACCATTATTTGTTTGATCTGTAGGTATTA--CAGCTTTATTATT--ATTACTTTCTTTAC
CTGTTTTAGCTGGAGCTATTA-CTATATTATTAACAGATC---GAAATTTAAATACATCC
TTTTTCGATCCTGC-------------
>N89-1401 
-CTTTAATTGGAGATGATCAAATTTATAAT-ACTATTGTAACAGCACACGCATTTATTAT
AATTTTTTTTATAGTTATACCAATTATAATTGGTGGATTTGGAAATTGATTAGTACCTTT
AATATTAGGAGCCCCAGAT-ATAGCTTTCCC-ACGAATAAATAATAT-----AAGATTTT
GATTATTACCA--CCATCATTAACTTTATTAATTTCTAGAAGAATTGTTGAAAATGGAGC
TGGAACAGGATGAACAGTGTACCCCCCACTATCATCT-AATATTGCTCATGCTGGAAGTT
CAGTAGATTTAGCAATTTTTTCTTTACATTTAGCTGGTATTTCATCAATTCTCGGTGCTA
TTAATTTTATTACAACAATTATTAATATACGAATTAATGGATTATCTTTT--GATCAAAT
ACCATTATTTGTTTGATCTGTAGGTATTA--CAGCTTTATTATT--ATTACTTTCTTTAC
CTGTTTTAGCTGGAGCTATTA-CTATATTATTAACAGATC---GAAATTTAAATACATCC
TTTTTCGATCCTGCTGGAGGA------
>N91-4212 
------------------------------------------------------------
------------------------------------------------------ACCTTT
AATATTAGGAGCCCCAGAT-ATAGCTTTCCC-ACGAATAAATAATAT-----AAGATTTT
GATTATTACCA--CCATCATTAACTTTATTAATTTCTAGAAGAATTGTTGAAAATGGAGC
TGGAACAGGATGAACAGTGTACCCCCCACTATCATCT-AATATTGCTCATGCCGGAAGTT
CAGTAGATTTAGCAATTTTTTCTTTACATTTAGCTGGTATTTCATCAATTCTCGGTGCTA
TTAATTTTATTACAACAATTATTAATATACGAATTAATGGATTATCTTTT--GATCAAAT
ACCATTATTTGTTTGATCTGTAGGTATTA--CAGCTTTATTATT--ATTACTTTCTTTAC
CTGTTTTAGCTGGAGCTATTA-CTATATTATTAACAGATC---GAAATTTAAATACATCC
TTTTTCGATCCTGCTGGAGGAGGAGAT
>N92-5023 
--TTTAATTGGAGATGATCAAATTTATAAT-ACTATTGTAACAGCACACGCATTTATTAT
AATTTTTTTTATAGTTATACCAATTATAATTGGTGGATTTGGAAATTGATTAGTACCTTT
AATATTAGGAGCCCCAGAT-ATAGCTTTCCC-ACGAATAAATAATAT-----AAGATTTT
GATTATTACCA--CCATCATTAACTTTATTAATTTCTAGAAGAATTGTTGAAAATGGAGC
TGGAACAGGATGAACAGTGTACCCCCCACTATCATCT-AATATTGCTCATGCCGGAAGTT
CAGTAGATTTAGCAATTTTTTCTTTACATTTAGCTGGTATTTCATCAATTCTCGGTGCTA
TTAATTTTATTACAACAATTATTAATATACGAATTAATGGATTATCTTTT--GATCAAAT
ACCATTATTTGTTTGATCTGTAGGTATTA--CAGCTTTATTATT--ATTACTTTCTTTAC
CTGTTTTAGCTGGAGCTATTA-CTATATTATTAACAGATC---GAAATTTAAATACATCC
TTTTTCGATCCTGCTGGAGGAG-----
>N96-1401 
-----------------CAAATTTATAAT--ACTATTGTAACAGCACACGCATTTATTAT
AATTTTTTTTATAGTTATACCAATTATAATTGGTGGATTTGGAAATTGATTAGTACCTTT
AATATTAGGAGCCCCAGAT-ATAGCTTTCCC-ACGAATAAATAATAT-----AAGATTTT
GATTATTACCA--CCATCATTAACTTTATTAATTTCTAGAAGAATTGTTGAAAATGGAGC
TGGAACAGGATGAACAGTGTACCCCCCACTATCATCT-AATATTGCTCATGCTGGAAGTT
CAGTAGATTTAGCAATTTTTTCTTTACATTTAGCTGGTATTTCATCAATTCTCGGTGCTA
TTAATTTTATTACAACAATTATTAATATACGAATTAATGGATTATCTTTT--GATCAAAT
ACCATTATTTGTTTGATCTGTAGGTATTA--CAGCTTTATTATT--ATTACTTTCTTTAC
CTGTTTTAGCTGGAGCTATTA-CTATATTATTAACAGATC---GAAATTTAAATACATCC
TTTTTCGATCCTGCTGGAGGAGGAGAT
>N98-1405 
---------------------------------------AACAGCACACGCATTTATTAT
AATTTTTTTTATAGTTATACCAATTATAATTGGTGGATTTGGAAATTGATTAGTACCTTT
AATATTAGGAGCCCCAGAT-ATAGCTTTCCC-ACGAATAAATAATAT-----AAGATTTT
GATTATTACCA--CCATCATTAACTTTATTAATTTCTAGAAGAATTGTTGAAAATGGAGC
TGGAACAGGATGAACAGTGTACCCCCCACTATCATCT-AATATTGCTCATGCCGGAAGTT
CAGTAGATTTAGCAATTTTTTCTTTACATTTAGCTGGTATTTCATCAATTCTCGGTGCTA
TTAATTTTATTACAACAATTATTAATATACGAATTAATGGATTATCTTTT--GATCAAAT
ACCATTATTTGTTTGATCTGTAGGTATTA--CAGCTTTATTATT--ATTACTTTCTTTAC
CTGTTTTAGCTGGAGCTATTA-CTATATTATTAACAGATC---GAAATTTAAATACATCC
TTTTTCGATCCTGCTGGAGGAGGAGAT
>N99-1401 
-------------------------------------------------GCATTTATTAT
AATTTTTTTTATAGTTATACCAATTATAATTGGTGGATTTGGAAATTGATTAGTACCTTT
AATATTAGGAGCCCCAGAT-ATAGCTTTCCC-ACGAATAAATAATAT-----AAGATTTT
GATTATTACCA--CCATCATTAACTTTATTAATTTCTAGAAGAATTGTTGAAAATGGAGC
TGGAACAGGATGAACAGTGTACCCCCCACTATCATCT-AATATTGCTCATGCTGGAAGTT
CAGTAGATTTAGCAATTTTTTCTTTACATTTAGCTGGTATTTCATCAATTCTCGGTGCTA
TTAATTTTATTACAACAATTATTAATATACGAATTAATGGATTATCTTTT--GATCAAAT
ACCATTATTTGTTTGATCTGTAGGTATTA--CAGCTTTATTATT--ATTACTTTCTTTAC
CTGTTTTAGCTGGAGCTATTA-CTATATTATTAACAGATC---GAAATTTAAATACATCC
TTTTTCGATCCTGCTGGAGGAGGAGAT
>MB-100 
-CTTTAATTGGAGATGATCAAATTTATAAT-ACTATTGTAACAGCACACGCATTTATTAT
AATTTTTTTTATAGTTATACCAATTATAATTGGTGGATTTGGAAATTGATTAGTACCTTT
AATATTAGGAGCCCCAGAT-ATAGCTTTCCC-ACGAATAAATAATAT-----AAGATTTT
GATTATTACCA--CCATCATTAACTTTATTAATTTCTAGAAGAATTGTTGAAAATGGAGC
TGGAACAGGATGAACAGTGTACCCCCCACTATCATCT-AATATTGCTCATGCTGGAAGTT
CAGTAGATTTAGCAATTTTTTCTTTACATTTAGCTGGTATTTCATCAATTCTCGGTGCTA
TTAATTTTATTACAACAATTATTAATATACGAATTAATGGATTATCTTTT--GATCAAAT
ACCATTATTTGTTTGATCTGTAGGTATTA--CAGCTTTATTATT--ATTACTTTCTTTAC
CTGTTTTAGCTGGAGCTATTA-C-------------------------------------
---------------------------
>N94-1406 
------------------------------------------------------------
------------------ACCAATTATAATTGGTGGATTTGGAAATTGATTAGTACCTTT
AATATTAGGAGCCCCAGAT-ATAGCTTTCCC-ACGAATAAATAATAT-----AAGATTTT
GATTATTACCA--CCATCATTAACTTTATTAATTTCTAGAAGAATTGTTGAAAATGGAGC
TGGAACAGGATGAACAGTGTACCCCCCACTATCATCT-AATATTGCTCATGCTGGAAGTT
CAGTAGATTTAGCAATTTTTTCTTTACATTTAGCTGGTATTTCATCAATTCTCGGTGCTA
TTAATTTTATTACAACAATTATTAATATACGAATTAATGGATTATCTTTT--GATCAAAT
ACCATTATTTGTTTGATCTGTAGGTATTA--CAGCTTTATTATT--ATTACTTTCTTTAC
CTGTTTTAGCTGGAGCTATTA-CTATATTATTAACAGATC---GAAATTTAAATACATCC
TTTTTCGATCCTGCTGGAGGAGGAGAT
>S41-9005 
---TTAATTGGAGATGATCAAATTTATAAT-ACTATTGTAACAGCCCATGCTTTTATTAT
AATTTTTTTTATAGTTATACCAATTATAATTGGAGGATTTGGAAATTGACTTGTACCTTT
AATATTAGGAGCTCCTGAT-ATAGCTTTCCC-ACGTATAAATAATAT-----AAGTTTTT
GACTTTTACCC--CCATCTTTAACTTTATTAATTTCTAGTAGCATTGTAGAAAATGGAGC
AGGAACTGGATGAACAGTTTACCCCCCCCTCTCCTCT-AATATTGCTCATGGTGGTAGTT
CAGTAGATTTAGCTATTTTCTCACTTCATTTAGCTGGAATTTCATCTATTTTAGGAGCTA
TTAACTTTATTACCACTATTATTAATATACGATTAAATAATTTATCATTT--GATCAAAT
ACCTTTATTTATTTGAGCTGTAGGTATTA--CCGCATTTTTATT--ATTATTATCTTTAC
CTGTTTTAGCTGGAGCTATTA-CTATATTACTTACTGATC---GAAATCTAAATACATCA
TTTTTCGATCCTGCAGGAGGAGGTGAT
>KY472240
-CTTTAATTGGAGATGATCAAATTTATAAT-ACTATTGTAACAGCCCATGCTTTTATTAT
AATTTTTTTTATAGTTATACCAATTATAATTGGAGGATTTGGAAATTGACTTGTACCTTT
AATATTAGGAGCTCCTGAT-ATAGCTTTCCC-ACGTATAAATAATAT-----AAGTTTTT
GACTTTTACCC--CCATCTTTAACTTTATTAATTTCTAGTAGCATTGTAGAAAATGGAGC
AGGAACTGGATGAACAGTTTACCCCCCCCTCTCCTCT-AATATTGCTCATAGTGGTAGTT
CAGTAGATTTAGCTATTTTCTCACTTCATTTAGCTGGAATTTCATCTATTTTAGGAGCTA
TTAACTTTATTACCACTATTATTAATATACGATTAAATAATTTATCATTT--GATCAAAT
ACCTTTATTTATTTGAGCTGTAGGTATTA--CCGCATTTTTATT--ATTATTATCTTTAC
CTGTTTTAGCTGGAGCTATTA-CTATATTACTTACTGATC---GAAATCTAAATACATCA
TTTT-----------------------
>KY472248
-CTTTAATTGGAGATGATCAAATTTATAAT-ACTATTGTAACAGCTCATGCTTTTATTAT
AATTTTTTTTATAGTTATACCTATTATAATTGGAGGATTTGGAAATTGACTTGTACCTTT
AATATTAGGAGCCCCTGAT-ATAGCTTTCCC-ACGTATAAATAATAT-----AAGTTTTT
GACTTTTACCC--CCATCTTTAACTTTATTAATTTCTAGTAGCATTGTAGAAAATGGAGC
AGGAACTGGATGAACAGTTTACCCCCCCCTCTCCTCT-AATATTGCTCATGGTGGTAGTT
CAGTAGATTTAGCTATTTTCTCACTTCATTTAGCTGGAATTTCATCTATTTTAGGAGCTA
TTAACTTTATTACTACTATTATTAATATACGATTAAATAATTTATCATTT--GATCAAAT
ACCTTTATTTATTTGAGCTGTAGGTATTA--CTGCATTCTTATT--ATTATTATCTTTAC
CTGTTTTAGCCGGAGCTATTA-CTATATTACTTACTGATC---GAAATTTAAATACATCA
TTTT-----------------------
>KY472250
-CTTTAATTGGAGATGATCAAATTTATAAT-ACTATTGTAACAGCCCATGCTTTTATTAT
AATTTTTTTTATAGTTATACCAATTATAATTGGAGGATTTGGAAATTGACTTGTACCTTT
AATATTAGGAGCTCCTGAT-ATAGCTTTCCC-ACGTATAAATAATAT-----AAGTTTTT
GACTTTTACCC--CCATCTTTAACTTTATTAATTTCTAGTAGCATTGTAGAAAATGGAGC
AGGAACTGGATGAACAGTTTACCCCCCCCTCTCCTCT-AATATTGCTCATGGTGGTAGTT
CAGTAGATTTAGCTATTTTCTCACTTCATTTAGCTGGAATTTCATCTATTTTAGGAGCTA
TTAACTTTATTACCACTATTATTAATATACGATTAAATAATTTATCATTT--GATCAAAT
ACCTTTATTTATTTGAGCTGTAGGTATTA--CCGCATTTTTATT--ATTATTATCTTTAC
CTGTTTTAGCTGGAGCTATTA-CTATATTACTTACTGATC---GAAATCTAAATACATCA
TTTT-----------------------
>KY472253
-CTTTAATTGGAGATGATCAAATTTATAAT-ACTATTGTAACAGCCCATGCTTTTATTAT
AATTTTTTTTATAGTTATACCAATTATAATTGGAGGATTTGGAAATTGACTTGTACCTTT
AATATTAGGAGCTCCTGAT-ATAGCTTTCCC-ACGTATAAATAATAT-----AAGTTTTT
GACTTTTACCC--CCATCTTTAACTTTATTAATTTCTAGTAGCATTGTAGAAAATGGAGC
AGGAACTGGATGAACAGTTTACCCCCCCCTCTCCTCT-AATATTGCTCATGGTGGTAGTT
CAGTAGATTTAGCTATTTTCTCACTTCATTTAGCTGGAATTTCATCTATTTTAGGAGCTA
TTAACTTTATTACCACTATTATTAATATACGATTAAATAATTTATCATTT--GATCAAAT
ACCTTTATTTATTTGAGCTGTAGGTATTA--CCGCATTTTTATT--ATTATTATCTTTAC
CTGTTTTAGCTGGAGCTATTA-CTATATTACTTACTGATC---GAAATCTAAATACATCA
TTTT-----------------------
>KY472255
-CTTTAATTGGAGATGATCAAATTTATAAT-ACTATTGTAACAGCTCATGCTTTTATTAT
AATTTTTTTTATAGTTATACCTATTATAATTGGAGGATTTGGAAATTGACTTGTACCTTT
AATATTAGGAGCCCCTGAT-ATAGCTTTCCC-ACGTATAAATAATAT-----AAGTTTTT
GACTTTTACCC--CCATCTTTAACTTTATTAATTTCTAGTAGCATTGTAGAAAATGGAGC
AGGAACTGGATGAACAGTTTACCCCCCCCTCTCCTCT-AATATTGCTCATGGTGGTAGTT
CAGTAGATTTAGCTATTTTCTCACTTCATTTAGCTGGAATTTCATCTATTTTAGGAGCTA
TTAACTTTATTACTACTATTATTAATATACGATTAAATAATTTATCATTT--GATCAAAT
ACCTTTATTTATTTGAGCTGTAGGTATTA--CTGCATTCTTATT--ATTATTATCTTTAC
CTGTTTTAGCCGGAGCTATTA-CTATATTACTTACTGATC---GAAATTTAAATACATCA
TTTT-----------------------
>GU095403
-CTTTAATTGGAGATGATCAAATTTATAAT-ACTATTGTAACAGCCCATGCTTTTATTAT
AATTTTTTTTATAGTTATACCAATTATAATTGGAGGATTTGGAAATTGACTTGTACCTTT
AATATTAGGAGCTCCTGAT-ATAGCTTTCCC-ACGTATAAATAATAT-----AAGTTTTT
GACTTTTACCC--CCATCTTTAACTTTATTAATTTCTAGTAGCATTGTAGAAAATGGAGC
AGGAACTGGATGAACAGTTTACCCCCCCCTCTCCTCT-AATATTGCTCATGGTGGTAGTT
CAGTAGATTTAGCTATTTTCTCACTTCATTTAGCTGGAATTTCATCTATTTTAGGAGCTA
TTAACTTTATTACCACTATTATTAATATACGATTAAATAATTTATCATTT--GATCAAAT
ACCTTTATTTATTTGAGCTGTAGGTATTA--CCGCATTTTTATT--ATTATTATCTTTAC
CTGTTTTAGCTGGAGCTATTA-CTATATTACTTACTGATC---GAAATCTAAATACATCA
TTTTTCGATCCTGCAGGAGGAGGTGAT
>JQ547900
-CTTTAATTGGAGATGATCAAATTTATAAT-ACTATTGTAACAGCCCATGCTTTTATTAT
AATTTTTTTTATAGTTATACCAATTATAATTGGAGGATTTGGAAATTGACTTGTACCTTT
AATATTAGGAGCTCCTGAT-ATAGCTTTCCC-ACGTATAAATAATAT-----AAGTTTTT
GACTTTTACCC--CCATCTTTAACTTTATTAATTTCTAGTAGCATTGTAGAAAATGGAGC
AGGAACTGGATGAACAGTTTACCCCCCCCTCTCCTCT-AATATTGCTCATGGTGGTAGTT
CAGTAGATTTAGCTATTTTCTCACTTCATTTAGCTGGAATTTCATCTATTTTAGGAGCTA
TTAACTTTATTACCACTATTATTAATATACGATTAAATAATTTATCATTT--GATCAAAT
ACCTTTATTTATTTGAGCTGTAGGTATTA--CCGCATTTTTATT--ATTATTATCTTTAC
CTGTTTTAGCTGGAGCTATTA-CTATATTACTTACTGATC---GAAATCTAAATACATCA
TTTTTCGATCCTGCAGGAGGAGGTGAT
>HM136602
-CTTTAATTGGAGATGATCAAATTTATAAT-ACTATTGTAACAGCCCATGCTTTTATTAT
AATTTTTTTTATAGTTATACCAATTATAATTGGAGGATTTGGAAATTGACTTGTACCTTT
AATATTAGGAGCTCCTGAT-ATAGCTTTCCC-ACGTATAAATAATAT-----AAGTTTTT
GACTTTTACCC--CCATCTTTAACTTTATTAATTTCTAGTAGCATTGTAGAAAATGGAGC
AGGAACTGGATGAACAGTTTACCCCCCCCTCTCCTCT-AATATTGCTCATGGTGGTAGTT
CAGTAGATTTAGCTATTTTCTCACTTCATTTAGCTGGAATTTCATCTATTTTAGGAGCTA
TTAACTTTATTACCACTATTATTAATATACGATTAAATAATTTATCATTT--GATCAAAT
ACCTTTATTTATTTGAGCTGTAGGTATTA--CCGCATTTTTATT--ATTATTATCTTTAC
CTGTTTTAGCTGGAGCTATTA-CTATATTACTTACTGATC---GAAATCTAAATACATCA
TTTTTCGATCCTGCAGGAGGAGGTGAT
>HM136600
-CTTTAATTGGAGATGATCAAATTTATAAT-ACTATTGTAACAGCCCATGCTTTTATTAT
AATTTTTTTTATAGTTATACCAATTATAATTGGAGGATTTGGAAATTGACTTGTACCTTT
AATATTAGGAGCTCCTGAT-ATAGCTTTCCC-ACGTATAAATAATAT-----AAGTTTTT
GACTTTTACCC--CCATCTTTAACTTTATTAATTTCTAGTAGCATTGTAGAAAATGGAGC
AGGAACTGGATGAACAGTTTACCCCCCCCTCTCCTCT-AATATTGCTCATGGTGGTAGTT
CAGTAGATTTAGCTATTTTCTCACTTCATTTAGCTGGAATTTCATCTATTTTAGGAGCTA
TTAACTTTATTACCACTATTATTAATATACGATTAAATAATTTATCATTT--GATCAAAT
ACCTTTATTTATTTGAGCTGTAGGTATTA--CCGCATTTTTATT--ATTATTATCTTTAC
CTGTTTTAGCTGGAGCTATTA-CTATATTACTTACTGATC---GAAATCTAAATACATCA
TTTTTCGATCCTGCAGGAGGAGGTGAT
>HM136599
-CTTTAATTGGAGATGATCAAATTTATAAT-ACTATTGTAACAGCCCATGCTTTTATTAT
AATTTTTTTTATAGTTATACCAATTATAATTGGAGGATTTGGAAATTGACTTGTACCTTT
AATATTAGGAGCTCCTGAT-ATAGCTTTCCC-ACGTATAAATAATAT-----AAGTTTTT
GACTTTTACCC--CCATCTTTAACTTTATTAATTTCTAGTAGCATTGTAGAAAATGGAGC
AGGAACTGGATGAACAGTTTACCCCCCCCTCTCCTCT-AATATTGCTCATGGTGGTAGTT
CAGTAGATTTAGCTATTTTCTCACTTCATTTAGCTGGAATTTCATCTATTTTAGGAGCTA
TTAACTTTATTACCACTATTATTAATATACGATTAAATAATTTATCATTT--GATCAAAT
ACCTTTATTTATTTGAGCTGTAGGTATTA--CCGCATTTTTATT--ATTATTATCTTTAC
CTGTTTTAGCTGGAGCTATTA-CTATATTACTTACTGATC---GAAATCTAAATACATCA
TTTTTCGATCCTGCAGGAGGAGGTGAT
>N82-8453
-CATTAATTGGTGATGACCAAATTTATAAT-GTAATTGTCACAGCTCATGCTTTTATTAT
GATTTTTTTTATAGTTATACCAATTATAATTGGAGGATTTGGAAATTGATTAGTACCTCT
AATATTAGGAGCACCTGAT-ATAGCTTTTCC-ACGAATAAATAATAT-----AAGCTTTT
GATTACTTCCT--CCTGCTTTAACACTTCTTATTGTAAGAAGAATAGTAGAAAACGGAGC
TGGAACTGGATGAACTGTTTATCCACCTTTATCATCA-GGTATCGCTCACGGAGGAGCTT
CAGTAGATTTAGCAATTTTTTCTCTTCATTTAGCAGGAATTTCATCAATTTTAGGAGCTG
TAAATTTTATTACAACTGTTATTAATATACGATCAACAGGAATTACATTA--GATCGTAT
ACCATTATTTGTGTGATCAGTTGTAATTA--CTGCTCTATTACT--TTTATTATCTCTAC
CAGTATTAGCAGGAGCTATTA-CAATACTTTTAACAGACC---GAAATTTAAAYACATCA
TTTTTTGATCCAGCAGGAGGAGGAGAT
>KC911715
-CTTTAATTGGAGATGATCAAATTTATAAT-ACTATTGTTACAGCTCATGCTTTTATTAT
AATTTTTTTTATAGTTATACCAATTATAATTGGAGGATTTGGAAATTGACTTGTACCTTT
AATATTAGGAGCTCCTGAT-ATAGCATTTCC-ACGAATAAATAATAT-----AAGATTTT
GATTATTACCC--CCCTCTTTAACTCTTTTAATTTCAAGTAGAATTGTAGAAAATGGAGC
AGGAACTGGATGAACAGTGTACCCCCCACTTTCATCT-AATATTGCTCATGGAGGAAGAT
CAGTAGATCTAGCTATTTTTTCTCTTCATTTAGCTGGTATTTCATCTATTTTAGGAGCTA
TTAATTTTATTACAACAATTATCAATATACGACTAAATAGTTTATCTTTT--GATCAAAT
ACCTCTATTTATTTGAGCTGTTGGAATTA--CTGCATTTTTATT--ATTATTATCTTTAC
CTGTATTAGCAGGAGCTATTATCAATATTATTGA--------------------------
---------------------------
